# Supplementary material for: Global computational mutagenesis provides a critical stability framework in protein structures
Source: PLoS One. 2017 Dec 7;12(12):e0189064. doi: 10.1371/journal.pone.0189064 (PMC5720693; doi:10.1371/journal.pone.0189064)
Supplement: S1 Table — (TAB) [file pone.0189064.s005.tab]

____Time[ps] Energy[ kJ/mol ]_____Bond _______Angle ____Dihedral ___Planarity _____Coulomb _________VdW RMSDs-001:CA ____Backbone __HeavyAtoms RMSDs-AVR:CA ____Backbone __HeavyAtoms
0.000 -2410839.889 416.689 2432.441 46707.837 85.148 -2901696.534 441214.529 0.602 0.682 0.754 0.602 0.682 0.754
250.000 -1947214.087 1628.543 4856.935 47097.464 277.079 -2293793.741 292719.634 1.778 1.804 3.103 1.778 1.804 3.103
500.000 -1946583.288 1875.900 4903.713 46746.757 272.567 -2295537.448 295155.223 1.637 1.686 3.449 1.637 1.686 3.449
750.000 -1948453.534 1629.110 4900.041 46660.261 304.485 -2296915.662 294968.230 1.660 1.703 3.814 1.660 1.703 3.814
1000.000 -1948045.858 1680.270 4893.624 46533.677 286.376 -2294746.858 293307.053 2.599 2.631 3.852 2.599 2.631 3.852
1250.000 -1946937.442 1715.181 4958.884 46561.766 277.128 -2291806.185 291355.784 2.320 2.352 3.411 2.320 2.352 3.411
1500.000 -1948405.853 1780.468 4863.435 46722.995 295.715 -2296430.795 294362.330 2.490 2.519 5.419 2.490 2.519 5.419
1750.000 -1949148.341 1709.533 4769.596 46835.010 272.312 -2293260.310 290525.518 2.263 2.288 5.023 2.263 2.288 5.023
2000.000 -1948177.369 1796.644 4881.856 46788.762 269.279 -2294279.995 292366.084 2.424 2.476 4.489 2.424 2.476 4.489
2250.000 -1947143.236 1864.118 4953.478 46408.439 294.055 -2294847.120 294183.794 2.755 2.788 4.955 2.755 2.788 4.955
2500.000 -1947428.190 1786.849 4982.154 46363.421 265.441 -2292484.064 291658.009 2.898 2.928 5.002 2.898 2.928 5.002
2750.000 -1946542.821 1798.112 4918.426 46421.099 269.938 -2291403.324 291452.929 2.750 2.773 5.334 2.750 2.773 5.334
3000.000 -1947721.126 1823.351 4839.245 46343.305 312.112 -2297228.201 296189.062 2.752 2.781 6.314 2.752 2.781 6.314
3250.000 -1948419.766 1871.171 5133.070 46295.479 262.086 -2294550.665 292569.093 2.787 2.802 8.075 2.787 2.802 8.075
3500.000 -1947534.725 1721.402 4893.738 46425.599 264.427 -2297223.621 296383.731 2.661 2.677 7.319 2.661 2.677 7.319
3750.000 -1946479.566 1780.436 5003.042 46482.332 295.192 -2292876.933 292836.366 2.547 2.561 8.144 2.547 2.561 8.144
4000.000 -1947916.720 1743.031 4908.839 46599.871 297.219 -2293081.934 291616.253 2.699 2.726 6.346 2.699 2.726 6.346
4250.000 -1947026.965 1755.012 4883.468 46533.176 318.515 -2292429.650 291912.513 2.892 2.902 6.912 2.892 2.902 6.912
4500.000 -1944739.142 1731.357 4889.126 46645.816 327.444 -2290215.332 291882.446 2.791 2.824 7.886 2.791 2.824 7.886
4750.000 -1947542.587 1692.881 4969.276 46348.419 280.882 -2295437.909 294603.864 2.702 2.716 10.209 2.702 2.716 10.209
5000.000 -1947011.651 1971.337 4932.343 46364.929 292.966 -2294028.434 293455.208 2.717 2.730 8.480 2.717 2.730 8.480
5250.000 -1948032.610 1898.616 5042.535 46138.303 242.730 -2292884.669 291529.875 2.929 2.938 7.153 2.929 2.938 7.153
5500.000 -1947025.574 1644.533 4869.839 46484.304 289.165 -2292459.551 292146.137 3.005 3.018 7.315 3.005 3.018 7.315
5750.000 -1948761.293 1778.350 4875.112 46429.436 308.315 -2291845.913 289693.407 2.935 2.971 9.301 2.935 2.971 9.301
6000.000 -1948359.962 1788.405 4860.454 46620.682 274.176 -2296015.625 294111.945 2.807 2.841 8.048 2.807 2.841 8.048
6250.000 -1948350.036 1735.290 4968.241 46651.115 295.187 -2297056.130 295056.261 2.974 2.995 8.370 2.974 2.995 8.370
6500.000 -1948499.524 1863.426 4886.688 46497.937 307.587 -2293776.148 291720.987 2.605 2.680 8.110 2.605 2.680 8.110
6750.000 -1945990.562 1571.872 4908.874 46528.819 304.367 -2293548.667 294244.172 2.826 2.892 9.243 2.826 2.892 9.243
7000.000 -1947165.471 1770.785 4894.723 46431.401 313.547 -2294252.599 293676.673 2.815 2.882 8.582 2.815 2.882 8.582
7250.000 -1949634.491 1875.277 4859.441 46463.079 287.463 -2296571.485 293451.734 2.828 2.885 8.847 2.828 2.885 8.847
7500.000 -1946522.690 1774.512 4927.462 46554.189 272.234 -2293022.976 292971.889 3.054 3.096 8.761 3.054 3.096 8.761
7750.000 -1947378.938 1801.793 4847.951 46705.949 288.655 -2293122.235 292098.949 2.950 2.984 9.136 2.950 2.984 9.136
8000.000 -1948270.647 1733.157 4971.636 46531.877 244.773 -2295617.575 293865.486 3.153 3.207 8.993 3.153 3.207 8.993
8250.000 -1947638.262 1729.250 4864.335 46628.052 301.737 -2295918.188 294756.551 3.440 3.471 9.205 3.440 3.471 9.205
8500.000 -1947682.734 1742.215 4887.890 46504.587 305.636 -2291497.390 290374.327 3.463 3.493 8.283 3.463 3.493 8.283
8750.000 -1946641.649 1814.121 4915.103 46450.594 297.698 -2293950.324 293831.160 3.508 3.531 8.213 3.508 3.531 8.213
9000.000 -1947511.946 1720.260 4872.684 46455.971 309.692 -2296024.202 295153.649 3.316 3.342 7.758 3.316 3.342 7.758
9250.000 -1946367.181 1704.620 4987.189 46532.380 306.686 -2293557.646 293659.590 3.312 3.322 7.720 3.312 3.322 7.720
9500.000 -1948575.820 1861.606 4862.098 46713.859 272.338 -2295895.778 293610.058 3.603 3.619 8.261 3.603 3.619 8.261
9750.000 -1947078.851 1696.614 4901.341 46699.927 275.582 -2290705.856 290053.541 3.588 3.615 8.604 3.588 3.615 8.604
10000.000 -1948114.064 1757.089 4818.888 46324.980 310.755 -2297014.903 295689.127 3.576 3.598 8.322 3.576 3.598 8.322
10250.000 -1946974.924 1777.674 4988.677 46397.562 317.936 -2292457.736 292000.962 3.827 3.836 10.075 3.827 3.836 10.075
10500.000 -1946120.794 1642.926 4780.704 46629.825 243.743 -2294874.600 295456.608 3.560 3.565 8.442 3.560 3.565 8.442
10750.000 -1947308.317 1721.551 5034.873 46675.680 259.260 -2294120.717 293121.036 3.594 3.606 8.544 3.594 3.606 8.544
11000.000 -1948656.769 1690.676 4777.595 46405.882 285.064 -2293170.087 291354.101 3.562 3.586 8.204 3.562 3.586 8.204
11250.000 -1946941.355 1657.806 4897.077 46431.842 290.107 -2291242.946 291024.760 3.489 3.506 8.732 3.489 3.506 8.732
11500.000 -1947654.789 1719.635 4926.138 46574.911 250.030 -2294886.850 293761.347 3.646 3.694 10.335 3.646 3.694 10.335
11750.000 -1947222.065 1848.775 4853.637 46474.988 280.325 -2294459.485 293779.695 3.770 3.811 9.769 3.770 3.811 9.769
12000.000 -1948697.234 1705.548 4935.626 46496.309 289.915 -2293725.059 291600.427 3.570 3.594 9.876 3.570 3.594 9.876
12250.000 -1948371.218 1732.242 4905.297 46601.278 292.637 -2294656.059 292753.387 3.220 3.246 10.561 3.220 3.246 10.561
12500.000 -1948056.267 1763.399 4923.786 46431.065 283.450 -2296808.792 295350.824 3.436 3.467 9.587 3.436 3.467 9.587
12750.000 -1946883.281 1836.755 4838.152 46481.355 256.140 -2294272.351 293976.668 3.305 3.350 9.339 3.305 3.350 9.339
13000.000 -1949250.727 1699.328 4892.036 46299.043 313.066 -2293233.493 290779.293 3.370 3.397 8.991 3.370 3.397 8.991
13250.000 -1949655.499 1737.253 4790.769 46196.229 253.978 -2297067.737 294434.010 3.436 3.504 7.292 3.436 3.504 7.292
13500.000 -1949666.467 1750.727 4986.798 46328.146 313.509 -2295797.561 292751.913 3.343 3.357 9.107 3.343 3.357 9.107
13750.000 -1947369.473 1812.946 4969.345 46352.547 284.278 -2295965.783 295177.193 3.332 3.339 7.951 3.332 3.339 7.951
14000.000 -1947954.173 1799.386 4942.770 46383.092 267.168 -2296100.695 294754.106 3.354 3.369 7.369 3.354 3.369 7.369
14250.000 -1947461.261 1831.052 4862.411 46435.432 320.145 -2294614.441 293704.140 3.604 3.620 7.495 3.604 3.620 7.495
14500.000 -1946491.770 1662.260 5000.103 46316.390 283.410 -2293561.459 293807.526 3.547 3.574 6.957 3.547 3.574 6.957
14750.000 -1947980.379 1844.737 4901.493 46298.579 293.109 -2297337.394 296019.097 3.694 3.700 7.846 3.694 3.700 7.846
15000.000 -1948298.341 1739.587 4807.764 46237.914 298.880 -2293235.535 291853.049 3.614 3.625 7.394 3.614 3.625 7.394
15250.000 -1949051.271 1795.597 4911.431 46592.978 280.906 -2294092.981 291460.798 3.687 3.716 7.725 3.687 3.716 7.725
15500.000 -1949315.354 1700.707 4852.603 46458.739 342.196 -2295376.134 292706.535 3.482 3.492 8.958 3.482 3.492 8.958
15750.000 -1947499.590 1810.377 4753.977 46470.613 295.770 -2294445.105 293614.779 3.487 3.506 8.957 3.487 3.506 8.957
16000.000 -1947843.369 1817.992 5003.936 46402.679 290.691 -2292184.301 290825.634 3.410 3.420 9.324 3.410 3.420 9.324
16250.000 -1949084.569 1842.784 4777.916 46597.553 280.113 -2293439.087 290856.152 3.240 3.274 7.714 3.240 3.274 7.714
16500.000 -1946300.442 1782.696 5123.166 46503.385 268.560 -2294166.238 294187.989 3.531 3.565 7.381 3.531 3.565 7.381
16750.000 -1947991.862 1752.635 5039.369 46399.862 302.693 -2290952.553 289466.131 3.626 3.644 7.630 3.626 3.644 7.630
17000.000 -1946559.834 1824.729 4902.446 46555.961 303.112 -2290879.496 290733.414 3.572 3.600 7.506 3.572 3.600 7.506
17250.000 -1947796.591 1675.822 4900.064 46507.281 246.469 -2292829.327 291703.101 3.625 3.646 7.285 3.625 3.646 7.285
17500.000 -1947144.005 1788.131 4947.377 46523.155 299.769 -2293351.531 292649.094 3.541 3.550 7.036 3.541 3.550 7.036
17750.000 -1948513.382 1769.925 4851.153 46286.484 274.754 -2294216.097 292520.399 3.478 3.505 6.975 3.478 3.505 6.975
18000.000 -1947906.781 1763.706 4982.112 46381.284 314.240 -2294507.586 293159.463 3.574 3.615 7.317 3.574 3.615 7.317
18250.000 -1947599.079 1763.567 4931.076 46258.789 249.232 -2294359.949 293558.205 3.521 3.539 8.095 3.521 3.539 8.095
18500.000 -1948491.029 1878.021 4982.254 46347.408 305.145 -2296470.711 294466.853 3.541 3.582 8.805 3.541 3.582 8.805
18750.000 -1947724.147 1715.545 4879.853 46301.529 260.972 -2294163.728 293281.682 3.560 3.600 9.345 3.560 3.600 9.345
19000.000 -1945939.430 1660.788 4843.825 46538.358 319.371 -2292952.471 293650.698 3.420 3.459 9.698 3.420 3.459 9.698
19250.000 -1946460.513 1742.969 4895.409 46656.781 318.302 -2294603.624 294529.650 3.417 3.431 9.123 3.417 3.431 9.123
19500.000 -1947362.141 1784.757 5005.488 46224.542 281.615 -2291635.093 290976.549 3.349 3.379 11.056 3.349 3.379 11.056
19750.000 -1946859.862 1794.196 4922.182 46746.891 269.558 -2293708.489 293115.800 3.464 3.496 10.657 3.464 3.496 10.657
20000.000 -1948069.797 1784.204 5043.483 46509.894 280.130 -2294988.641 293301.133 3.458 3.482 10.276 3.458 3.482 10.276
20250.000 -1947180.594 1681.515 4804.506 46635.525 321.737 -2293166.967 292543.089 3.697 3.706 9.964 3.697 3.706 9.964
20500.000 -1947522.065 1725.923 4787.947 46570.383 308.583 -2295672.919 294758.017 3.516 3.564 10.245 3.516 3.564 10.245
20750.000 -1948296.961 1818.596 5012.856 46375.222 299.114 -2295622.692 293819.942 3.549 3.649 10.025 3.549 3.649 10.025
21000.000 -1946803.552 1782.480 4975.031 46322.557 330.122 -2292895.573 292681.831 3.545 3.644 10.075 3.545 3.644 10.075
21250.000 -1948259.078 1795.348 5012.092 46243.953 231.099 -2294071.582 292530.012 3.571 3.683 10.050 3.571 3.683 10.050
21500.000 -1948421.205 1628.435 4991.204 46450.580 263.048 -2292977.376 291222.903 3.633 3.710 10.518 3.633 3.710 10.518
21750.000 -1948688.904 1600.420 4894.248 46723.197 324.352 -2296550.500 294319.379 3.851 3.925 10.638 3.851 3.925 10.638
22000.000 -1946479.172 1815.636 5038.302 46367.520 267.661 -2294761.927 294793.636 3.773 3.841 10.622 3.773 3.841 10.622
22250.000 -1948445.097 1727.623 4747.091 46439.258 307.098 -2294695.917 293029.750 3.296 3.354 10.179 3.296 3.354 10.179
22500.000 -1946836.776 1788.252 4914.365 46426.020 262.219 -2295108.702 294881.071 3.359 3.376 9.264 3.359 3.376 9.264
22750.000 -1948248.987 1732.921 4862.098 46555.560 281.674 -2297416.226 295734.986 3.451 3.471 9.763 3.451 3.471 9.763
23000.000 -1949103.618 1909.765 4906.579 46474.389 307.829 -2294881.432 292179.251 3.360 3.379 9.838 3.360 3.379 9.838
23250.000 -1946568.855 1683.197 4798.977 46232.917 291.881 -2294232.334 294656.505 3.512 3.532 9.937 3.512 3.532 9.937
23500.000 -1948186.470 1791.109 4896.144 46338.474 288.553 -2293476.247 291975.496 3.669 3.732 9.623 3.669 3.732 9.623
23750.000 -1948025.664 1755.134 4870.677 46347.599 282.054 -2296522.995 295241.867 3.518 3.619 9.350 3.518 3.619 9.350
24000.000 -1947689.745 1691.733 4953.441 46447.103 340.552 -2295382.899 294260.325 3.530 3.644 7.446 3.530 3.644 7.446
24250.000 -1948854.735 1675.053 4967.847 46488.000 292.396 -2294013.642 291735.612 3.594 3.717 7.041 3.594 3.717 7.041
24500.000 -1948286.678 1768.082 4980.278 46386.729 276.077 -2292661.527 290963.683 3.635 3.738 8.254 3.635 3.738 8.254
24750.000 -1946573.594 1763.518 4833.052 46259.564 315.823 -2293062.594 293317.042 3.451 3.551 7.571 3.451 3.551 7.571
25000.000 -1949208.202 1885.789 4886.518 46285.388 330.844 -2294106.702 291509.963 3.343 3.431 7.988 3.343 3.431 7.988
25250.000 -1948867.333 1694.386 4972.069 46432.574 289.261 -2297150.729 294895.105 3.382 3.494 7.878 3.382 3.494 7.878
25500.000 -1949230.381 1764.846 4846.156 46450.379 289.283 -2295566.983 292985.938 3.779 3.851 7.758 3.779 3.851 7.758
25750.000 -1948762.224 1824.432 4895.177 46478.218 254.451 -2295626.073 293411.572 3.664 3.763 7.591 3.664 3.763 7.591
26000.000 -1946137.114 1736.331 4901.518 46476.750 285.500 -2297065.589 297528.376 3.606 3.721 6.269 3.606 3.721 6.269
26250.000 -1947923.411 1770.856 4966.178 46265.642 265.602 -2296467.033 295275.343 3.589 3.632 6.335 3.589 3.632 6.335
26500.000 -1946960.115 1753.276 4906.592 46522.795 266.488 -2297025.043 296615.776 3.377 3.463 6.131 3.377 3.463 6.131
26750.000 -1948468.279 1932.176 5020.539 46161.991 290.546 -2294746.326 292872.795 3.482 3.560 7.760 3.482 3.560 7.760
27000.000 -1949240.952 1827.522 4856.299 46366.927 360.410 -2297918.962 295266.852 3.364 3.430 6.706 3.364 3.430 6.706
27250.000 -1949214.929 1636.889 4844.285 46661.740 310.217 -2294876.809 292208.748 3.474 3.545 6.528 3.474 3.545 6.528
27500.000 -1948715.852 1803.432 4791.679 46416.863 293.864 -2294758.421 292736.730 3.445 3.529 6.726 3.445 3.529 6.726
27750.000 -1948171.965 1760.793 4897.944 46680.343 252.024 -2294171.750 292408.681 3.652 3.729 6.967 3.652 3.729 6.967
28000.000 -1948904.280 1730.541 4992.047 46787.731 303.268 -2295979.726 293261.859 3.520 3.592 6.327 3.520 3.592 6.327
28250.000 -1946672.879 1711.502 4948.962 46693.877 260.953 -2296227.173 295939.000 3.577 3.647 7.048 3.577 3.647 7.048
28500.000 -1946891.551 1842.873 4896.088 46397.532 266.515 -2292185.946 291891.387 3.567 3.639 7.059 3.567 3.639 7.059
28750.000 -1947292.120 1772.595 4952.985 46172.910 256.100 -2295984.595 295537.885 3.489 3.546 9.983 3.489 3.546 9.983
29000.000 -1947096.464 1802.313 4950.912 46416.938 249.059 -2293371.994 292856.308 3.349 3.378 9.840 3.349 3.378 9.840
29250.000 -1949398.402 1778.520 4825.910 46435.922 343.165 -2295187.312 292405.393 3.392 3.471 9.293 3.392 3.471 9.293
29500.000 -1947214.287 1759.390 4891.102 46590.557 308.111 -2295951.896 295188.449 3.366 3.432 8.621 3.366 3.432 8.621
29750.000 -1947892.870 1818.061 4947.655 46306.393 353.858 -2294316.982 292998.145 3.322 3.419 7.811 3.322 3.419 7.811
30000.000 -1948189.649 1699.544 4981.253 46604.713 286.260 -2294650.368 292888.949 3.234 3.303 8.815 3.234 3.303 8.815
30250.000 -1947154.346 1721.809 4866.181 46373.481 304.604 -2295326.802 294906.382 3.253 3.380 8.355 3.253 3.380 8.355
30500.000 -1949043.578 1691.548 4999.275 46384.330 274.581 -2298846.990 296453.678 3.216 3.301 8.661 3.216 3.301 8.661
30750.000 -1948242.974 1757.173 4880.011 46416.954 318.105 -2295838.140 294222.924 3.140 3.253 8.489 3.140 3.253 8.489
31000.000 -1947263.265 1718.672 4894.347 46604.859 235.784 -2291743.446 291026.519 3.159 3.252 8.215 3.159 3.252 8.215
31250.000 -1946638.829 1780.707 4959.319 46426.871 301.011 -2294201.665 294094.928 3.143 3.249 8.644 3.143 3.249 8.644
31500.000 -1947628.048 1760.750 4953.842 46350.473 272.945 -2295430.673 294464.615 3.178 3.297 8.571 3.178 3.297 8.571
31750.000 -1947916.733 1702.169 4958.829 46704.100 263.998 -2295076.830 293531.001 2.999 3.101 8.788 2.999 3.101 8.788
32000.000 -1948449.882 1733.105 4941.451 46581.438 320.549 -2295953.207 293926.782 2.982 3.087 9.114 2.982 3.087 9.114
32250.000 -1946641.233 1779.233 4943.658 46255.000 264.928 -2295872.019 295987.967 3.167 3.274 8.660 3.167 3.274 8.660
32500.000 -1948955.922 1634.040 4888.822 46407.759 301.668 -2297238.650 295050.438 3.269 3.354 6.244 3.269 3.354 6.244
32750.000 -1947837.941 1759.773 4895.573 46484.487 305.735 -2291955.289 290671.781 3.138 3.237 9.281 3.138 3.237 9.281
33000.000 -1949127.206 1887.994 4883.567 46393.457 330.001 -2295036.490 292414.265 3.331 3.400 9.115 3.331 3.400 9.115
33250.000 -1947189.017 1800.349 4876.349 46602.070 284.305 -2294817.346 294065.257 3.082 3.141 8.269 3.082 3.141 8.269
33500.000 -1947871.531 1736.666 4806.108 46732.597 307.610 -2293549.709 292095.196 3.071 3.137 9.259 3.071 3.137 9.259
33750.000 -1949584.129 1823.114 4899.170 46408.959 304.395 -2296557.435 293537.668 2.984 3.103 8.871 2.984 3.103 8.871
34000.000 -1947062.085 1830.630 4900.133 46428.567 242.690 -2292100.553 291636.448 3.125 3.191 10.177 3.125 3.191 10.177
34250.000 -1947821.861 1708.166 4895.888 46344.009 295.994 -2294825.587 293759.669 3.218 3.332 7.656 3.218 3.332 7.656
34500.000 -1948374.457 1893.032 4972.839 46250.277 296.619 -2292666.323 290879.098 3.223 3.309 7.795 3.223 3.309 7.795
34750.000 -1948736.220 1814.524 5034.879 46260.490 302.589 -2294369.345 292220.643 3.435 3.520 7.055 3.435 3.520 7.055
35000.000 -1947234.443 1758.828 4962.350 46298.142 294.861 -2295164.197 294615.573 3.400 3.476 6.544 3.400 3.476 6.544
35250.000 -1947831.140 1751.229 4782.767 46280.766 253.312 -2295351.451 294452.237 3.370 3.452 6.602 3.370 3.452 6.602
35500.000 -1949134.920 1732.215 4893.317 46312.113 254.312 -2297941.025 295614.147 3.087 3.196 7.154 3.087 3.196 7.154
35750.000 -1948988.189 1773.519 4919.738 46366.993 282.537 -2296034.970 293703.993 3.074 3.189 7.804 3.074 3.189 7.804
36000.000 -1948053.429 1827.315 4704.073 46431.779 280.707 -2295829.427 294532.124 3.111 3.197 7.872 3.111 3.197 7.872
36250.000 -1946659.531 1789.544 4930.866 46621.938 303.726 -2292056.587 291750.982 3.184 3.266 7.547 3.184 3.266 7.547
36500.000 -1947467.343 1704.642 4899.980 46428.523 254.546 -2296765.248 296010.214 3.027 3.141 8.214 3.027 3.141 8.214
36750.000 -1948055.179 1859.254 4916.325 46143.175 241.906 -2294859.573 293643.733 3.157 3.243 7.767 3.157 3.243 7.767
37000.000 -1944989.300 1774.306 4791.039 46336.211 270.517 -2292741.170 294579.798 3.220 3.303 9.713 3.220 3.303 9.713
37250.000 -1947973.144 1724.345 4974.803 46334.216 282.966 -2294186.176 292896.703 3.139 3.246 10.329 3.139 3.246 10.329
37500.000 -1946307.792 1815.104 4991.297 46328.381 299.107 -2294489.284 294747.602 3.352 3.435 10.891 3.352 3.435 10.891
37750.000 -1949297.695 1679.520 4919.469 46359.867 271.023 -2294201.778 291674.204 3.422 3.525 10.016 3.422 3.525 10.016
38000.000 -1949462.688 1709.781 4857.680 46323.806 283.696 -2297447.820 294810.169 3.451 3.516 8.991 3.451 3.516 8.991
38250.000 -1947690.828 1864.472 4876.512 46246.730 309.857 -2293158.429 292170.030 3.391 3.469 9.063 3.391 3.469 9.063
38500.000 -1947904.259 1725.284 4767.272 46476.733 270.512 -2294976.514 293832.454 3.100 3.210 8.025 3.100 3.210 8.025
38750.000 -1948384.805 1801.312 4968.657 46314.430 297.665 -2295139.466 293372.597 3.209 3.309 8.059 3.209 3.309 8.059
39000.000 -1949869.216 1825.725 4988.736 46349.377 287.592 -2293844.124 290523.477 2.986 3.086 6.788 2.986 3.086 6.788
39250.000 -1948887.286 1806.069 4761.432 46550.209 290.882 -2294191.820 291895.943 3.133 3.233 7.876 3.133 3.233 7.876
39500.000 -1947516.441 1669.113 4703.970 46487.302 317.635 -2296358.385 295663.923 2.932 3.019 6.387 2.932 3.019 6.387
39750.000 -1948128.697 1688.729 4928.919 46462.010 307.685 -2294289.244 292773.204 3.044 3.147 6.959 3.044 3.147 6.959
40000.000 -1947484.477 1809.145 5027.962 46026.548 317.896 -2292303.641 291637.613 2.941 3.015 7.819 2.941 3.015 7.819
40250.000 -1947292.392 1686.442 4902.270 46279.023 282.221 -2294767.194 294324.847 3.015 3.084 7.765 3.015 3.084 7.765
40500.000 -1948310.655 1815.220 4782.053 46265.993 272.916 -2292393.214 290946.377 2.953 3.042 7.883 2.953 3.042 7.883
40750.000 -1948168.228 1663.152 4978.847 46410.644 269.233 -2293585.356 292095.252 3.112 3.199 8.133 3.112 3.199 8.133
41000.000 -1946083.313 1717.178 4764.760 46446.370 293.517 -2294017.055 294711.918 3.242 3.327 6.624 3.242 3.327 6.624
41250.000 -1948886.427 1707.469 4801.935 46628.909 307.909 -2296155.300 293822.651 2.993 3.073 6.164 2.993 3.073 6.164
41500.000 -1948462.433 1781.397 4873.413 46660.983 322.872 -2292971.030 290869.932 3.084 3.167 5.781 3.084 3.167 5.781
41750.000 -1947264.382 1744.795 4892.768 46738.168 267.232 -2292857.103 291949.757 2.969 3.029 6.087 2.969 3.029 6.087
42000.000 -1947416.896 1742.860 4795.277 46756.209 267.694 -2295754.258 294775.324 3.041 3.110 6.242 3.041 3.110 6.242
42250.000 -1948325.613 1777.188 4829.745 46472.822 284.040 -2295769.424 294080.017 3.252 3.339 6.890 3.252 3.339 6.890
42500.000 -1946777.164 1832.977 4913.815 46333.447 274.056 -2294118.955 293987.496 3.061 3.157 6.994 3.061 3.157 6.994
42750.000 -1947317.716 1713.155 4940.939 46620.203 297.557 -2296183.510 295293.940 3.192 3.279 7.673 3.192 3.279 7.673
43000.000 -1947187.873 1678.593 4987.948 46603.085 315.261 -2294464.295 293691.535 3.408 3.498 6.234 3.408 3.498 6.234
43250.000 -1948970.930 1791.623 4707.593 46674.122 280.685 -2296282.438 293857.484 3.447 3.535 6.940 3.447 3.535 6.940
43500.000 -1946961.752 1825.475 4699.058 46812.171 261.634 -2291840.537 291280.446 3.320 3.401 7.261 3.320 3.401 7.261
43750.000 -1948372.037 1736.453 4816.309 46471.972 286.764 -2296876.408 295192.872 3.536 3.618 7.674 3.536 3.618 7.674
44000.000 -1947049.021 1700.811 4783.070 46562.632 308.068 -2295803.140 295399.538 3.215 3.294 8.175 3.215 3.294 8.175
44250.000 -1950198.114 1807.449 4740.838 46711.203 319.887 -2294921.254 291143.763 2.995 3.085 9.843 2.995 3.085 9.843
44500.000 -1949108.340 1747.635 4864.606 46689.179 299.215 -2295743.136 293034.161 3.145 3.235 7.674 3.145 3.235 7.674
44750.000 -1948916.364 1839.699 4729.477 46575.517 294.306 -2295767.632 293412.268 2.964 3.047 10.032 2.964 3.047 10.032
45000.000 -1948348.056 1669.187 4850.165 46636.501 311.276 -2295577.806 293762.621 3.321 3.393 9.649 3.321 3.393 9.649
45250.000 -1947570.101 1756.452 4880.751 46652.239 295.661 -2294397.166 293241.962 3.142 3.220 8.604 3.142 3.220 8.604
45500.000 -1949592.036 1844.629 4854.962 46405.190 258.042 -2297964.592 295009.732 3.225 3.328 9.473 3.225 3.328 9.473
45750.000 -1949129.405 1693.255 4967.931 46419.966 253.167 -2295138.561 292674.837 3.180 3.256 7.704 3.180 3.256 7.704
46000.000 -1947391.911 1781.580 4699.758 46414.232 303.009 -2292499.677 291909.186 3.022 3.103 7.261 3.022 3.103 7.261
46250.000 -1949670.057 1686.607 4866.383 46655.344 265.866 -2296868.253 293723.994 3.075 3.139 8.785 3.075 3.139 8.785
46500.000 -1948296.791 1813.085 4850.456 46592.093 304.649 -2296795.753 294938.679 3.363 3.435 8.773 3.363 3.435 8.773
46750.000 -1948975.888 1843.200 4935.800 46391.906 273.972 -2295904.718 293483.952 3.444 3.520 9.127 3.444 3.520 9.127
47000.000 -1947645.794 1696.323 4749.083 46431.324 285.503 -2293566.152 292758.125 3.332 3.398 8.649 3.332 3.398 8.649
47250.000 -1949522.869 1688.998 4829.452 46213.039 246.482 -2292470.287 289969.447 3.250 3.337 8.183 3.250 3.337 8.183
47500.000 -1949789.179 1711.428 4902.182 46079.037 295.084 -2295354.785 292577.876 3.354 3.436 9.235 3.354 3.436 9.235
47750.000 -1946789.460 1741.445 4922.651 46614.435 307.029 -2291757.260 291382.240 3.449 3.526 9.323 3.449 3.526 9.323
48000.000 -1946705.295 1755.988 4986.043 46526.353 262.031 -2293886.303 293650.592 3.335 3.419 9.659 3.335 3.419 9.659
48250.000 -1948572.175 1691.861 5018.877 46284.833 267.456 -2294857.370 293022.167 3.288 3.378 9.623 3.288 3.378 9.623
48500.000 -1946201.092 1750.045 4850.709 46242.299 287.817 -2292053.293 292721.331 3.326 3.409 9.291 3.326 3.409 9.291
48750.000 -1947878.353 1809.945 4801.240 46331.606 275.198 -2292279.553 291183.211 3.470 3.561 10.005 3.470 3.561 10.005
49000.000 -1946569.761 1855.338 4855.712 46238.462 285.088 -2294703.944 294899.583 3.520 3.611 10.400 3.520 3.611 10.400
49250.000 -1946396.271 1666.741 4970.486 46416.246 260.268 -2292772.615 293062.604 3.429 3.512 10.123 3.429 3.512 10.123
49500.000 -1947390.755 1685.357 4902.984 46586.269 292.801 -2291209.366 290351.201 3.367 3.434 10.151 3.367 3.434 10.151
49750.000 -1949522.572 1806.118 4917.757 46361.024 272.550 -2295868.557 292988.536 3.431 3.464 9.278 3.431 3.464 9.278
50000.000 -1948263.884 1762.107 4872.237 46646.419 329.374 -2292656.192 290782.172 3.452 3.536 9.049 3.452 3.536 9.049
50250.000 -1948093.745 1791.591 4807.880 46422.281 279.131 -2296651.820 295257.192 3.156 3.222 6.854 3.156 3.222 6.854
50500.000 -1947841.920 1648.174 4811.404 46678.239 295.898 -2293941.493 292665.859 3.207 3.299 6.531 3.207 3.299 6.531
50750.000 -1947518.907 1846.366 5006.151 46381.182 281.027 -2292341.087 291307.454 3.203 3.291 6.327 3.203 3.291 6.327
51000.000 -1947834.971 1698.235 4830.915 46425.869 292.865 -2295280.115 294197.261 3.299 3.398 7.154 3.299 3.398 7.154
51250.000 -1947223.419 1780.331 4846.328 46450.235 269.856 -2292294.941 291724.771 3.349 3.430 7.556 3.349 3.430 7.556
51500.000 -1948085.227 1829.575 4831.575 46434.375 286.431 -2295915.324 294448.139 3.573 3.657 7.397 3.573 3.657 7.397
51750.000 -1947906.486 1948.829 4967.463 46104.068 298.693 -2295366.558 294141.020 3.401 3.471 7.899 3.401 3.471 7.899
52000.000 -1949502.312 1712.099 5012.352 46404.586 323.586 -2296782.544 293827.610 3.288 3.384 7.701 3.288 3.384 7.701
52250.000 -1949229.136 1769.157 4885.726 46356.940 240.620 -2293571.705 291090.124 3.568 3.665 7.145 3.568 3.665 7.145
52500.000 -1949456.990 1719.270 4922.092 46484.863 290.987 -2296181.094 293306.893 3.849 3.932 7.601 3.849 3.932 7.601
52750.000 -1947521.371 1734.841 4716.435 46502.719 308.579 -2292576.227 291792.281 3.776 3.846 7.797 3.776 3.846 7.797
53000.000 -1947638.208 1766.202 4857.404 46623.496 325.162 -2293433.809 292223.338 3.604 3.669 7.999 3.604 3.669 7.999
53250.000 -1947274.170 1787.464 4903.228 46456.447 308.034 -2289540.407 288811.063 3.841 3.885 7.853 3.841 3.885 7.853
53500.000 -1945635.488 1790.433 4905.618 46550.584 273.898 -2294729.536 295573.515 3.901 3.975 7.205 3.901 3.975 7.205
53750.000 -1948003.525 1807.411 4980.275 46501.717 262.313 -2293750.048 292194.807 3.673 3.735 7.545 3.673 3.735 7.545
54000.000 -1946401.847 1737.114 4556.770 46771.633 297.020 -2294519.887 294755.502 3.604 3.668 8.200 3.604 3.668 8.200
54250.000 -1946913.880 1809.001 4921.576 46647.167 288.998 -2292909.753 292329.132 3.652 3.728 7.327 3.652 3.728 7.327
54500.000 -1945381.312 1732.470 4815.736 46761.961 294.285 -2294479.983 295494.220 3.869 3.933 6.900 3.869 3.933 6.900
54750.000 -1948042.672 1862.944 4846.288 46705.292 272.911 -2297104.882 295374.775 3.804 3.861 8.185 3.804 3.861 8.185
55000.000 -1949903.135 1866.439 4959.798 46408.718 271.214 -2297445.614 294036.310 3.891 3.936 8.743 3.891 3.936 8.743
55250.000 -1947732.943 1810.737 4935.636 46467.094 266.318 -2295138.373 293925.646 3.846 3.924 8.804 3.846 3.924 8.804
55500.000 -1948737.154 1772.744 4772.547 46448.020 324.740 -2294771.502 292716.297 3.954 4.036 8.333 3.954 4.036 8.333
55750.000 -1948510.206 1812.409 4887.750 46445.497 294.216 -2293720.859 291770.782 4.079 4.142 9.534 4.079 4.142 9.534
56000.000 -1948295.325 1710.374 4794.973 46622.275 282.752 -2293243.129 291537.431 4.126 4.205 10.554 4.126 4.205 10.554
56250.000 -1947803.322 1736.072 4803.970 46554.011 275.700 -2294994.445 293821.370 3.990 4.076 7.234 3.990 4.076 7.234
56500.000 -1949488.950 1869.923 4795.565 46505.313 284.882 -2294703.381 291758.747 3.929 4.008 9.486 3.929 4.008 9.486
56750.000 -1947225.024 1877.833 4861.765 46688.522 253.057 -2294026.103 293119.902 3.897 3.976 9.050 3.897 3.976 9.050
57000.000 -1948157.883 1773.776 4886.662 46569.960 257.506 -2295426.640 293780.853 3.872 3.947 8.739 3.872 3.947 8.739
57250.000 -1949194.637 1768.926 4750.843 46528.539 314.991 -2296044.910 293486.974 3.782 3.863 8.984 3.782 3.863 8.984
57500.000 -1947466.407 1744.539 4829.521 46355.939 297.005 -2292944.542 292251.132 3.805 3.886 8.474 3.805 3.886 8.474
57750.000 -1948760.292 1748.358 4801.942 46485.437 257.369 -2296706.130 294652.732 3.939 4.014 6.632 3.939 4.014 6.632
58000.000 -1950083.749 1836.825 4979.003 46242.750 302.045 -2292304.533 288860.159 3.941 4.029 6.361 3.941 4.029 6.361
58250.000 -1949542.826 1789.222 4916.081 46380.491 278.694 -2296560.165 293652.851 3.899 3.978 6.622 3.899 3.978 6.622
58500.000 -1949534.540 1780.560 4899.279 46486.665 272.541 -2294159.889 291186.304 4.126 4.184 6.612 4.126 4.184 6.612
58750.000 -1948313.612 1822.580 4745.126 46463.182 329.398 -2293353.813 291679.916 4.072 4.130 7.017 4.072 4.130 7.017
59000.000 -1949200.054 1802.107 4924.087 46432.056 266.929 -2295180.420 292555.186 4.162 4.201 7.274 4.162 4.201 7.274
59250.000 -1950655.490 1754.452 4986.169 46386.869 286.496 -2299180.903 295111.427 4.030 4.088 10.299 4.030 4.088 10.299
59500.000 -1947543.752 1876.529 4923.201 46282.615 287.153 -2293891.488 292978.237 4.185 4.225 8.056 4.185 4.225 8.056
59750.000 -1947644.842 1801.914 4701.206 46620.118 294.007 -2292228.821 291166.735 4.375 4.453 8.669 4.375 4.453 8.669
60000.000 -1947873.137 1757.302 4884.359 46449.019 298.354 -2294287.636 293025.465 4.075 4.144 8.629 4.075 4.144 8.629
60250.000 -1947224.878 1729.127 4833.656 46668.370 273.563 -2296127.634 295398.040 3.970 4.040 8.933 3.970 4.040 8.933
60500.000 -1947322.375 1809.815 4777.185 46477.100 287.989 -2292816.281 292141.818 3.968 4.032 10.223 3.968 4.032 10.223
60750.000 -1947528.087 1792.527 4864.720 46644.456 300.294 -2295139.610 294009.525 3.975 4.070 9.616 3.975 4.070 9.616
61000.000 -1948918.941 1713.316 4950.365 46426.617 254.402 -2295344.514 293080.874 4.074 4.154 9.610 4.074 4.154 9.610
61250.000 -1946618.823 1789.618 4874.102 46169.904 288.708 -2293021.157 293280.002 4.168 4.229 9.515 4.168 4.229 9.515
61500.000 -1948457.216 1798.639 4767.307 46653.175 302.041 -2296039.967 294061.589 4.386 4.461 8.445 4.386 4.461 8.445
61750.000 -1947492.918 1723.840 4822.335 46692.157 297.874 -2294394.910 293365.785 4.348 4.450 8.882 4.348 4.450 8.882
62000.000 -1947647.209 1814.711 4928.050 46544.218 248.008 -2295921.083 294738.886 4.093 4.154 8.115 4.093 4.154 8.115
62250.000 -1949137.783 1763.179 4864.765 46538.155 262.552 -2296071.203 293504.769 4.078 4.142 8.463 4.078 4.142 8.463
62500.000 -1948859.401 1843.806 4842.089 46389.565 278.738 -2294518.701 292305.102 4.247 4.308 7.924 4.247 4.308 7.924
62750.000 -1948637.442 1783.686 4754.760 46365.447 298.881 -2291134.109 289293.894 4.137 4.183 7.419 4.137 4.183 7.419
63000.000 -1948752.313 1821.158 4790.087 46364.967 256.173 -2293722.328 291737.631 4.185 4.256 7.317 4.185 4.256 7.317
63250.000 -1946640.389 1813.808 4829.320 46542.508 274.272 -2291228.434 291128.138 4.176 4.242 7.444 4.176 4.242 7.444
63500.000 -1947117.455 1807.088 4888.740 46405.798 247.284 -2296489.690 296023.324 4.180 4.231 9.470 4.180 4.231 9.470
63750.000 -1947593.430 1653.970 4892.890 46414.319 288.637 -2290113.696 289270.449 4.279 4.329 9.148 4.279 4.329 9.148
64000.000 -1949071.604 1821.896 4759.826 45968.587 287.516 -2297322.072 295412.643 4.011 4.068 9.240 4.011 4.068 9.240
64250.000 -1948679.451 1694.601 4948.220 46411.883 293.206 -2294643.793 292616.433 4.035 4.135 9.419 4.035 4.135 9.419
64500.000 -1948956.514 1699.605 4820.615 46622.684 278.133 -2296677.412 294299.861 4.220 4.301 8.899 4.220 4.301 8.899
64750.000 -1947071.893 1773.404 4887.690 46343.752 269.061 -2292894.325 292548.525 4.151 4.237 9.891 4.151 4.237 9.891
65000.000 -1948144.289 1711.987 4853.125 46419.829 321.315 -2296792.078 295341.532 4.336 4.397 10.351 4.336 4.397 10.351
65250.000 -1947512.797 1720.819 4824.235 46406.342 274.667 -2291695.177 290956.317 4.127 4.177 9.784 4.127 4.177 9.784
65500.000 -1946836.902 1812.486 4949.872 46225.137 248.924 -2292696.558 292623.236 4.180 4.246 10.340 4.180 4.246 10.340
65750.000 -1948093.105 1805.057 4880.481 46200.640 324.612 -2295351.890 294047.995 4.194 4.245 10.477 4.194 4.245 10.477
66000.000 -1948091.970 1710.751 4989.374 46426.815 315.259 -2296294.291 294760.122 4.141 4.175 8.051 4.141 4.175 8.051
66250.000 -1947917.801 1743.434 4760.880 46335.943 286.472 -2292958.197 291913.668 4.235 4.299 8.225 4.235 4.299 8.225
66500.000 -1948086.241 1715.734 4937.092 46454.067 303.008 -2294367.154 292871.011 4.307 4.361 7.271 4.307 4.361 7.271
66750.000 -1948406.249 1746.701 4723.561 46404.056 281.538 -2294976.218 293414.113 4.015 4.093 8.808 4.015 4.093 8.808
67000.000 -1947194.690 1740.950 4892.684 46164.501 268.662 -2295142.491 294881.004 4.375 4.456 9.725 4.375 4.456 9.725
67250.000 -1948317.157 1902.774 4722.664 46376.229 277.911 -2292887.489 291290.754 4.431 4.507 9.440 4.431 4.507 9.440
67500.000 -1946736.364 1763.966 4746.952 46321.462 263.469 -2294073.129 294240.915 4.464 4.540 8.906 4.464 4.540 8.906
67750.000 -1946620.569 1900.946 4957.614 46204.160 279.736 -2294510.920 294547.894 4.378 4.446 10.237 4.378 4.446 10.237
68000.000 -1947724.577 1829.651 4859.886 46461.494 245.640 -2297355.563 296234.315 4.395 4.459 10.590 4.395 4.459 10.590
68250.000 -1948195.836 1547.314 4980.227 46483.015 277.225 -2293340.953 291857.336 4.577 4.629 10.401 4.577 4.629 10.401
68500.000 -1948195.724 1697.061 4849.027 46037.454 264.931 -2293655.817 292611.621 4.586 4.661 10.223 4.586 4.661 10.223
68750.000 -1949315.034 1773.556 4904.280 46100.583 309.507 -2295785.871 293382.910 4.469 4.545 9.227 4.469 4.545 9.227
69000.000 -1947480.808 1694.326 4846.667 46106.749 293.762 -2295622.667 295200.354 4.676 4.741 9.420 4.676 4.741 9.420
69250.000 -1949022.977 1743.467 4963.618 46314.009 301.299 -2295211.034 292865.663 4.569 4.611 9.055 4.569 4.611 9.055
69500.000 -1947526.572 1706.811 4969.862 46509.795 243.701 -2296811.742 295855.000 4.409 4.487 8.758 4.409 4.487 8.758
69750.000 -1946145.413 1687.869 4908.381 46231.309 304.297 -2292138.572 292861.303 4.535 4.587 10.884 4.535 4.587 10.884
70000.000 -1946305.705 1684.367 4868.956 46004.814 262.720 -2293384.144 294257.583 4.382 4.440 11.376 4.382 4.440 11.376
70250.000 -1948505.366 1739.964 4784.219 46548.835 268.378 -2292681.079 290834.317 4.573 4.607 10.934 4.573 4.607 10.934
70500.000 -1948465.088 1636.051 4934.592 46235.424 257.395 -2295344.470 293815.920 4.635 4.688 9.514 4.635 4.688 9.514
70750.000 -1949917.782 1753.304 4871.828 46348.090 282.721 -2296839.104 293665.379 4.655 4.704 11.937 4.655 4.704 11.937
71000.000 -1947785.601 1684.024 4877.237 46406.096 286.945 -2297112.317 296072.413 4.599 4.650 11.041 4.599 4.650 11.041
71250.000 -1948728.435 1824.876 4964.532 46187.077 268.382 -2294592.649 292619.346 4.479 4.520 11.799 4.479 4.520 11.799
71500.000 -1946476.893 1796.295 4924.653 46186.575 243.147 -2294809.861 295182.297 4.660 4.723 11.609 4.660 4.723 11.609
71750.000 -1947782.153 1705.466 4893.999 46195.808 275.859 -2292052.968 291199.684 4.528 4.575 10.116 4.528 4.575 10.116
72000.000 -1947490.797 1769.064 4954.356 46047.026 251.508 -2295005.078 294492.328 4.470 4.519 10.663 4.470 4.519 10.663
72250.000 -1945820.828 1755.785 4737.683 46249.577 277.270 -2292423.961 293582.817 4.667 4.709 11.283 4.667 4.709 11.283
72500.000 -1947660.715 1788.980 4817.871 46423.294 299.655 -2295262.322 294271.808 4.522 4.564 8.693 4.522 4.564 8.693
72750.000 -1945056.222 1809.380 4737.485 46424.021 289.986 -2292684.946 294367.851 4.601 4.647 9.755 4.601 4.647 9.755
73000.000 -1949169.495 1898.506 4817.175 46331.544 284.420 -2291807.238 289306.098 4.618 4.664 10.897 4.618 4.664 10.897
73250.000 -1949034.122 1843.242 4858.953 46347.307 271.107 -2295002.135 292647.404 4.390 4.449 10.319 4.390 4.449 10.319
73500.000 -1945518.082 1864.293 4784.574 46358.338 284.779 -2291649.224 292839.158 4.348 4.401 10.734 4.348 4.401 10.734
73750.000 -1948296.519 1740.541 5004.129 46089.236 311.889 -2293056.175 291613.861 4.575 4.627 10.781 4.575 4.627 10.781
74000.000 -1948683.233 1812.855 4813.541 46319.086 321.470 -2295806.077 293855.892 4.447 4.489 10.841 4.447 4.489 10.841
74250.000 -1946767.591 1844.123 4940.405 46355.846 251.790 -2293141.454 292981.699 4.411 4.472 8.604 4.411 4.472 8.604
74500.000 -1949156.981 1764.016 4752.389 46463.398 318.645 -2295650.945 293195.516 4.441 4.510 8.234 4.441 4.510 8.234
74750.000 -1948919.324 1726.495 5012.672 46334.643 312.127 -2297398.814 295093.552 4.377 4.424 9.635 4.377 4.424 9.635
75000.000 -1947189.496 1753.870 4780.959 46302.641 285.718 -2295475.980 295163.296 4.758 4.807 9.311 4.758 4.807 9.311
75250.000 -1949219.276 1755.404 5000.940 46265.526 280.200 -2295194.720 292673.374 4.693 4.739 8.760 4.693 4.739 8.760
75500.000 -1949565.860 1962.227 4887.200 46204.348 314.176 -2295726.401 292792.591 4.661 4.720 11.664 4.661 4.720 11.664
