# Supplementary material for: Global computational mutagenesis provides a critical stability framework in protein structures
Source: PLoS One. 2017 Dec 7;12(12):e0189064. doi: 10.1371/journal.pone.0189064 (PMC5720693; doi:10.1371/journal.pone.0189064)
Supplement: S2 Table — (TAB) [file pone.0189064.s006.tab]

____Time[ps] Energy[ kJ/mol ]_____Bond _______Angle ____Dihedral ___Planarity _____Coulomb _________VdW RMSDs-001:CA ____Backbone __HeavyAtoms RMSDs-AVR:CA ____Backbone __HeavyAtoms
0.000 -2688878.346 499.694 2338.301 29013.830 82.964 -3212930.331 492117.196 0.389 0.431 1.925 0.389 0.431 1.925
250.000 -2173758.222 2088.501 5120.660 29705.055 368.234 -2537679.500 326638.828 1.089 1.150 2.754 1.089 1.150 2.754
500.000 -2175021.008 2097.945 5237.018 29812.447 356.740 -2538776.094 326250.936 1.399 1.429 3.325 1.399 1.429 3.325
750.000 -2174498.279 2068.318 5038.950 29926.627 277.945 -2535572.934 323762.815 1.405 1.441 3.846 1.405 1.441 3.846
1000.000 -2175210.044 2079.604 5121.126 29882.564 335.339 -2541804.710 329176.033 1.470 1.508 4.447 1.470 1.508 4.447
1250.000 -2173152.082 1947.711 4948.505 30103.055 351.318 -2537640.232 327137.561 1.874 1.891 4.752 1.874 1.891 4.752
1500.000 -2174926.376 1979.475 5231.511 29887.180 314.863 -2540474.453 328135.048 1.772 1.831 4.485 1.772 1.831 4.485
1750.000 -2173303.886 2049.937 5231.119 29831.358 339.472 -2535516.744 324760.972 1.688 1.759 4.862 1.688 1.759 4.862
2000.000 -2175015.856 2046.561 5017.520 29764.252 326.835 -2539616.443 327445.418 1.841 1.951 4.342 1.841 1.951 4.342
2250.000 -2174587.286 2000.269 5180.983 29659.133 293.274 -2537875.288 326154.344 2.055 2.169 5.278 2.055 2.169 5.278
2500.000 -2173746.860 2081.920 4973.201 30241.873 327.118 -2537059.548 325688.575 2.018 2.117 5.580 2.018 2.117 5.580
2750.000 -2173367.046 2117.485 5193.560 29770.465 353.555 -2539165.326 328363.214 2.071 2.165 5.189 2.071 2.165 5.189
3000.000 -2174481.369 1967.236 5118.241 29808.673 331.920 -2536870.433 325162.993 2.125 2.214 5.048 2.125 2.214 5.048
3250.000 -2173352.375 1970.035 5121.343 29935.448 315.920 -2535492.921 324797.800 1.978 2.080 5.812 1.978 2.080 5.812
3500.000 -2173417.622 2143.512 5294.789 29516.546 348.332 -2536072.403 325351.603 1.993 2.104 6.287 1.993 2.104 6.287
3750.000 -2175275.173 1991.387 5108.378 30056.669 324.779 -2536570.218 323813.833 2.061 2.166 5.717 2.061 2.166 5.717
4000.000 -2173550.739 2029.952 4986.743 29833.947 323.393 -2536587.683 325862.909 2.125 2.239 5.142 2.125 2.239 5.142
4250.000 -2173857.783 2125.155 5166.013 29641.112 350.027 -2535934.727 324794.637 2.354 2.469 4.981 2.354 2.469 4.981
4500.000 -2173484.324 1988.038 5296.003 29722.536 378.898 -2534750.034 323880.235 2.353 2.454 5.841 2.353 2.454 5.841
4750.000 -2173982.111 1992.587 5224.583 29617.689 343.876 -2540563.180 329402.333 2.382 2.492 5.535 2.382 2.492 5.535
5000.000 -2175767.398 1981.086 5004.658 29824.370 309.546 -2540697.130 327810.071 2.295 2.408 5.505 2.295 2.408 5.505
5250.000 -2174937.395 1987.518 5110.382 29846.921 366.738 -2540968.807 328719.852 2.037 2.153 5.670 2.037 2.153 5.670
5500.000 -2174922.485 2026.076 5216.002 29724.109 323.154 -2538864.434 326652.609 2.007 2.121 5.285 2.007 2.121 5.285
5750.000 -2174740.113 2022.466 5166.933 29725.827 336.586 -2535653.453 323661.528 2.153 2.263 5.481 2.153 2.263 5.481
6000.000 -2174529.522 2072.177 5199.208 29611.262 313.204 -2537864.664 326139.291 2.219 2.325 5.982 2.219 2.325 5.982
6250.000 -2173633.733 2095.246 5052.141 29599.722 297.699 -2535302.333 324623.792 2.101 2.203 5.993 2.101 2.203 5.993
6500.000 -2174011.393 2011.434 5036.680 29824.341 313.793 -2539329.311 328131.671 2.108 2.216 6.472 2.108 2.216 6.472
6750.000 -2172240.262 2107.164 5038.247 29672.722 312.683 -2536554.843 327183.765 2.205 2.311 4.986 2.205 2.311 4.986
7000.000 -2174131.966 2024.400 5087.264 29904.083 351.235 -2537966.462 326467.515 2.208 2.309 4.887 2.208 2.309 4.887
7250.000 -2175455.749 1975.769 5173.004 29828.003 290.050 -2537791.468 325068.894 1.999 2.114 5.078 1.999 2.114 5.078
7500.000 -2172540.767 2063.669 5130.938 29686.233 282.445 -2532227.604 322523.552 2.193 2.310 6.464 2.193 2.310 6.464
7750.000 -2175272.973 1986.724 5039.565 29681.341 307.879 -2537185.382 324896.899 2.137 2.261 5.891 2.137 2.261 5.891
8000.000 -2175176.616 2076.422 4950.500 29887.084 308.859 -2538926.046 326526.566 2.268 2.394 5.498 2.268 2.394 5.498
8250.000 -2174364.909 1858.048 5243.149 29747.516 319.746 -2540852.682 329319.314 2.156 2.271 5.277 2.156 2.271 5.277
8500.000 -2173380.909 1934.171 5127.104 30072.907 302.406 -2539230.666 328413.169 2.148 2.263 5.267 2.148 2.263 5.267
8750.000 -2175829.244 2070.210 5025.944 29806.688 334.641 -2539753.218 326686.491 2.187 2.295 5.497 2.187 2.295 5.497
9000.000 -2175287.314 1964.925 5261.493 29501.258 337.421 -2539396.972 327044.561 2.277 2.398 4.991 2.277 2.398 4.991
9250.000 -2174059.928 2043.814 5112.905 29980.292 341.119 -2536668.686 325130.627 2.134 2.257 6.119 2.134 2.257 6.119
9500.000 -2175349.024 2139.204 5083.252 29753.759 357.897 -2536953.177 324270.041 2.082 2.199 5.261 2.082 2.199 5.261
9750.000 -2173871.771 2074.028 4986.969 29487.867 311.659 -2536653.291 325920.996 2.278 2.391 5.302 2.278 2.391 5.302
10000.000 -2175725.922 1935.961 5004.984 29934.031 334.063 -2540084.857 327149.896 2.271 2.398 6.103 2.271 2.398 6.103
10250.000 -2174923.863 2115.664 4951.454 29838.103 283.903 -2540742.879 328629.892 2.343 2.451 6.458 2.343 2.451 6.458
10500.000 -2173830.015 2087.671 5100.716 29560.366 308.504 -2534923.474 324036.201 2.245 2.366 5.884 2.245 2.366 5.884
10750.000 -2173312.532 2024.547 5004.312 29928.110 313.497 -2538842.341 328259.343 2.290 2.395 6.463 2.290 2.395 6.463
11000.000 -2175403.736 2105.003 5169.976 29700.430 337.790 -2539886.365 327169.431 2.227 2.340 7.982 2.227 2.340 7.982
11250.000 -2172969.625 1976.795 4926.671 30177.938 282.235 -2536301.316 325968.050 2.236 2.352 7.773 2.236 2.352 7.773
11500.000 -2175165.606 1977.644 4951.605 29775.909 306.281 -2537514.519 325337.474 2.087 2.205 7.411 2.087 2.205 7.411
11750.000 -2175710.121 2085.020 5043.497 29788.131 330.920 -2538635.737 325678.049 2.246 2.341 6.169 2.246 2.341 6.169
12000.000 -2175026.339 1982.984 5087.694 29769.218 322.812 -2537088.636 324899.589 2.195 2.311 6.281 2.195 2.311 6.281
12250.000 -2173276.757 2097.434 5168.479 29617.471 314.454 -2538802.324 328327.729 2.192 2.316 5.798 2.192 2.316 5.798
12500.000 -2173879.798 2105.554 5217.879 29624.999 341.029 -2537971.222 326801.964 2.246 2.357 6.443 2.246 2.357 6.443
12750.000 -2173479.944 2010.123 4997.908 29937.273 336.088 -2538514.165 327752.830 2.289 2.403 7.390 2.289 2.403 7.390
13000.000 -2175741.724 2100.517 5060.971 29766.647 295.365 -2540145.053 327179.829 2.215 2.326 7.537 2.215 2.326 7.537
13250.000 -2175579.011 2005.693 5191.325 29954.874 301.679 -2536865.996 323833.413 2.223 2.344 7.783 2.223 2.344 7.783
13500.000 -2174686.496 1960.215 5043.501 29860.037 295.278 -2537382.774 325537.247 2.231 2.351 8.054 2.231 2.351 8.054
13750.000 -2174422.275 2096.257 5113.292 29780.584 349.653 -2536107.751 324345.690 2.123 2.255 8.010 2.123 2.255 8.010
14000.000 -2174755.500 2015.300 5178.725 29827.704 322.210 -2535830.289 323730.851 2.275 2.399 7.634 2.275 2.399 7.634
14250.000 -2174017.192 2094.626 5135.715 29826.846 337.409 -2536880.999 325469.209 2.239 2.352 7.339 2.239 2.352 7.339
14500.000 -2173402.354 1957.125 5082.498 29667.292 305.880 -2536417.806 326002.657 2.248 2.379 9.723 2.248 2.379 9.723
14750.000 -2172689.779 2003.677 5234.802 29571.517 328.663 -2533956.075 324127.636 2.178 2.298 8.821 2.178 2.298 8.821
15000.000 -2174329.379 2023.765 5172.052 29726.502 332.863 -2536104.300 324519.739 2.217 2.339 8.183 2.217 2.339 8.183
15250.000 -2173905.298 2056.542 5048.273 29820.838 318.031 -2539168.325 328019.344 2.302 2.402 8.355 2.302 2.402 8.355
15500.000 -2173434.055 2108.321 5084.873 29504.697 303.231 -2537055.970 326620.792 2.168 2.247 8.915 2.168 2.247 8.915
15750.000 -2172722.807 2089.344 5113.626 29690.435 317.670 -2537005.047 327071.164 2.166 2.259 9.207 2.166 2.259 9.207
16000.000 -2172230.430 1895.723 4993.920 29824.423 340.977 -2537684.805 328399.331 1.929 2.004 8.873 1.929 2.004 8.873
16250.000 -2173771.562 2130.103 5002.210 29748.359 323.286 -2534909.352 323933.832 2.115 2.186 7.540 2.115 2.186 7.540
16500.000 -2176272.059 1972.176 5123.143 29926.459 358.440 -2540318.273 326665.996 2.213 2.279 8.776 2.213 2.279 8.776
16750.000 -2175132.653 2031.666 4994.945 29784.392 323.357 -2536532.937 324265.924 2.157 2.221 8.639 2.157 2.221 8.639
17000.000 -2173278.433 1975.133 5061.414 29957.366 291.011 -2537490.399 326927.042 2.121 2.211 8.944 2.121 2.211 8.944
17250.000 -2175140.494 2068.435 5157.538 29804.586 289.086 -2537958.858 325498.719 2.259 2.344 8.964 2.259 2.344 8.964
17500.000 -2174854.400 1958.456 5085.772 29837.539 304.188 -2539012.238 326971.884 2.029 2.122 8.743 2.029 2.122 8.743
17750.000 -2175407.522 2038.190 5015.743 29748.906 307.041 -2537660.014 325142.612 2.047 2.107 5.100 2.047 2.107 5.100
18000.000 -2174057.694 2136.131 5030.846 29897.806 289.296 -2535567.042 324155.269 2.213 2.286 5.639 2.213 2.286 5.639
18250.000 -2173572.011 1938.044 5003.678 30000.706 323.470 -2537334.014 326496.105 2.125 2.220 6.621 2.125 2.220 6.621
18500.000 -2175148.633 2080.565 5059.562 29807.185 290.600 -2537524.212 325137.667 2.071 2.131 6.662 2.071 2.131 6.662
18750.000 -2175136.380 2059.828 4959.454 29893.173 306.347 -2538666.305 326311.123 2.116 2.191 7.078 2.116 2.191 7.078
19000.000 -2173048.358 2021.521 5046.140 29801.811 373.951 -2535628.677 325336.896 1.960 2.024 6.227 1.960 2.024 6.227
19250.000 -2172750.569 2087.382 5291.833 29980.072 305.483 -2537677.957 327262.617 1.805 1.861 6.524 1.805 1.861 6.524
19500.000 -2174140.443 2012.946 5035.284 29871.671 319.039 -2536908.987 325529.606 1.862 1.922 6.627 1.862 1.922 6.627
19750.000 -2175028.933 2014.265 5076.634 30119.857 343.321 -2539914.658 327331.648 2.218 2.279 6.391 2.218 2.279 6.391
20000.000 -2176466.213 2063.085 5094.958 29974.489 341.701 -2537746.398 323805.952 2.189 2.281 6.544 2.189 2.281 6.544
20250.000 -2173510.785 2067.789 5014.594 29896.762 350.903 -2539561.161 328720.328 1.815 1.895 7.078 1.815 1.895 7.078
20500.000 -2174530.495 2049.106 5063.354 29924.971 318.426 -2537249.113 325362.761 1.809 1.840 6.817 1.809 1.840 6.817
20750.000 -2173835.240 2032.226 5106.323 29994.827 327.967 -2538140.374 326843.792 1.758 1.799 7.046 1.758 1.799 7.046
21000.000 -2173686.435 2071.381 5084.518 29897.908 319.790 -2539533.093 328473.060 2.031 2.075 7.308 2.031 2.075 7.308
21250.000 -2173865.955 2048.760 5120.915 29992.294 318.709 -2537494.027 326147.394 1.961 2.005 7.084 1.961 2.005 7.084
21500.000 -2173518.938 1963.253 5112.358 29978.555 320.071 -2537416.556 326523.380 2.371 2.447 7.441 2.371 2.447 7.441
21750.000 -2174240.184 1996.315 5135.951 29778.695 337.523 -2538933.210 327444.543 2.118 2.162 7.193 2.118 2.162 7.193
22000.000 -2172398.640 2052.141 5262.722 29970.178 336.436 -2533946.619 323926.501 1.887 1.984 6.075 1.887 1.984 6.075
22250.000 -2174518.328 2125.186 5147.992 29887.667 309.482 -2538774.266 326785.611 1.926 1.986 7.659 1.926 1.986 7.659
22500.000 -2174914.037 1973.418 5101.643 29841.831 315.331 -2539056.177 326909.917 2.057 2.098 6.786 2.057 2.098 6.786
22750.000 -2177436.216 2059.432 5278.410 29744.254 320.707 -2539380.694 324541.675 2.097 2.137 7.550 2.097 2.137 7.550
23000.000 -2173744.498 2025.716 5217.067 29712.412 296.156 -2538978.125 327982.276 2.005 2.044 6.695 2.005 2.044 6.695
23250.000 -2174282.950 1909.087 5062.914 30121.692 305.834 -2538769.818 327087.341 1.812 1.846 6.315 1.812 1.846 6.315
23500.000 -2175289.680 1955.598 5078.468 29998.525 334.561 -2536476.648 323819.816 2.099 2.133 6.449 2.099 2.133 6.449
23750.000 -2175348.940 2037.121 5102.247 29962.555 345.490 -2540060.116 327263.762 1.935 1.972 8.816 1.935 1.972 8.816
24000.000 -2174724.048 2080.421 5220.915 29862.295 335.280 -2536017.157 323794.197 1.935 1.982 8.742 1.935 1.982 8.742
24250.000 -2175840.405 2100.442 5102.266 29889.666 327.689 -2537716.824 324456.357 2.208 2.220 9.124 2.208 2.220 9.124
24500.000 -2175409.736 2144.544 4978.482 30089.528 295.828 -2540120.792 327202.673 2.118 2.163 6.825 2.118 2.163 6.825
24750.000 -2173816.178 2043.075 5039.028 30130.829 350.135 -2540646.009 329266.763 2.112 2.137 9.252 2.112 2.137 9.252
25000.000 -2172344.751 2041.662 5114.354 29791.722 350.168 -2534678.709 325036.053 2.103 2.141 7.428 2.103 2.141 7.428
25250.000 -2175261.910 1896.501 5125.156 30120.065 280.692 -2539775.998 327091.673 1.796 1.831 7.440 1.796 1.831 7.440
25500.000 -2172812.608 2027.342 5224.743 29854.700 374.829 -2536632.597 326338.375 1.936 1.998 8.257 1.936 1.998 8.257
25750.000 -2173435.549 2030.842 5112.332 29762.575 326.218 -2539332.834 328665.317 1.915 1.947 10.159 1.915 1.947 10.159
26000.000 -2175082.505 2069.765 5179.537 29822.663 297.756 -2535246.231 322794.006 2.271 2.309 8.404 2.271 2.309 8.404
26250.000 -2175030.053 1978.105 5159.785 29590.179 325.149 -2537380.669 325297.399 2.348 2.401 8.185 2.348 2.401 8.185
26500.000 -2173648.543 2028.425 5315.834 29606.090 358.755 -2536827.830 325870.182 2.091 2.121 9.070 2.091 2.121 9.070
26750.000 -2172465.114 2015.181 5125.333 29826.337 319.269 -2535376.669 325625.434 2.149 2.174 8.893 2.149 2.174 8.893
27000.000 -2176306.659 2101.594 5183.127 29424.018 307.537 -2539891.057 326568.122 2.355 2.393 9.027 2.355 2.393 9.027
27250.000 -2175399.691 2033.270 5152.658 29658.406 325.766 -2540440.310 327870.520 2.252 2.280 8.646 2.252 2.280 8.646
27500.000 -2172839.240 2023.336 5044.280 29712.333 332.560 -2535874.886 325923.136 2.446 2.473 8.175 2.446 2.473 8.175
27750.000 -2174376.053 2098.196 5078.214 29727.021 289.865 -2536045.530 324476.180 2.533 2.556 9.086 2.533 2.556 9.086
28000.000 -2173973.770 2181.160 5239.767 29566.598 346.876 -2539255.807 327947.636 2.534 2.551 8.754 2.534 2.551 8.754
28250.000 -2174485.698 1927.503 5122.148 29982.120 309.720 -2538474.363 326647.174 2.182 2.195 8.554 2.182 2.195 8.554
28500.000 -2175477.572 2039.194 5102.872 29856.209 299.039 -2541679.076 328904.190 2.455 2.486 9.386 2.455 2.486 9.386
28750.000 -2173350.024 1932.680 5190.770 29952.728 339.425 -2535454.223 324688.596 2.435 2.474 9.669 2.435 2.474 9.669
29000.000 -2173656.613 2182.011 5093.781 29733.106 350.331 -2539045.641 328029.800 2.247 2.281 8.646 2.247 2.281 8.646
29250.000 -2172860.113 2061.800 5211.579 29705.429 301.328 -2538801.931 328661.681 2.284 2.339 9.739 2.284 2.339 9.739
29500.000 -2174184.267 1886.949 5118.073 29694.032 341.051 -2536041.000 324816.628 2.434 2.479 8.499 2.434 2.479 8.499
29750.000 -2175471.987 2119.138 5113.868 29823.770 362.631 -2536038.429 323147.035 2.287 2.340 10.045 2.287 2.340 10.045
30000.000 -2177363.090 2000.640 5113.302 29879.547 313.960 -2539512.792 324842.253 2.280 2.332 8.488 2.280 2.332 8.488
30250.000 -2176484.441 1893.863 5077.395 29746.482 293.501 -2539576.061 326080.379 2.205 2.246 8.010 2.205 2.246 8.010
30500.000 -2175925.410 2076.036 5155.545 29601.348 313.344 -2538870.766 325799.083 2.315 2.346 8.255 2.315 2.346 8.255
30750.000 -2175345.580 2010.051 5154.914 29589.873 327.409 -2539452.987 327025.160 2.391 2.416 8.507 2.391 2.416 8.507
31000.000 -2173182.711 2011.334 5051.458 29712.716 334.981 -2534033.684 323740.486 2.061 2.094 8.626 2.061 2.094 8.626
31250.000 -2175947.837 2079.136 5155.215 29601.093 328.519 -2538564.578 325452.778 2.227 2.268 7.849 2.227 2.268 7.849
31500.000 -2173867.228 2083.452 5170.593 29630.755 339.710 -2538815.259 327723.521 2.112 2.147 7.802 2.112 2.147 7.802
31750.000 -2176353.843 2114.365 5040.038 29715.942 356.795 -2541136.290 327555.307 2.054 2.084 7.172 2.054 2.084 7.172
32000.000 -2175325.845 2094.701 5147.805 29585.707 306.836 -2538341.718 325880.825 2.107 2.147 8.044 2.107 2.147 8.044
32250.000 -2174614.442 1997.789 5046.338 29829.729 330.342 -2540206.892 328388.253 2.139 2.175 7.536 2.139 2.175 7.536
32500.000 -2176052.079 2038.769 5008.179 29731.920 310.372 -2540749.293 327607.975 2.226 2.247 7.070 2.226 2.247 7.070
32750.000 -2173801.697 2057.612 5152.120 29616.766 329.352 -2537419.461 326461.915 2.162 2.201 6.469 2.162 2.201 6.469
33000.000 -2174663.523 2158.343 5152.658 29488.516 300.115 -2538169.482 326406.327 2.212 2.242 6.270 2.212 2.242 6.270
33250.000 -2173674.227 1875.900 4963.458 29838.108 333.639 -2538252.234 327566.902 2.150 2.187 6.547 2.150 2.187 6.547
33500.000 -2174706.818 2063.087 5148.094 29523.568 306.741 -2537763.783 326015.476 2.267 2.288 6.538 2.267 2.288 6.538
33750.000 -2175271.314 2039.711 5125.482 29677.490 359.530 -2536275.237 323801.709 2.119 2.143 5.845 2.119 2.143 5.845
34000.000 -2175114.384 1907.565 5112.382 29780.381 298.631 -2538957.202 326743.859 2.235 2.271 6.444 2.235 2.271 6.444
34250.000 -2172876.685 2038.352 5205.231 29602.218 321.506 -2536678.394 326634.402 2.294 2.325 6.758 2.294 2.325 6.758
34500.000 -2175029.688 1935.200 5121.898 29797.742 309.840 -2542736.020 330541.651 2.426 2.468 7.229 2.426 2.468 7.229
34750.000 -2174684.686 2110.980 5144.321 29478.422 286.104 -2536761.480 325056.967 2.186 2.242 6.969 2.186 2.242 6.969
35000.000 -2174051.565 2144.907 5140.274 29701.340 302.753 -2534625.346 323284.507 2.248 2.313 7.459 2.248 2.313 7.459
35250.000 -2173246.212 1922.845 5022.606 29826.842 333.773 -2536386.919 326034.640 2.141 2.207 7.803 2.141 2.207 7.803
35500.000 -2176026.885 1999.179 5070.354 29695.359 357.286 -2539913.889 326764.827 1.940 2.009 7.665 1.940 2.009 7.665
35750.000 -2173209.860 1990.066 5036.627 29729.672 344.107 -2539355.183 329044.851 2.247 2.297 7.110 2.247 2.297 7.110
36000.000 -2173052.675 2157.746 4988.018 29419.112 280.894 -2536957.552 327059.107 2.137 2.207 6.733 2.137 2.207 6.733
36250.000 -2175536.761 2119.062 5205.740 29212.813 295.070 -2537858.933 325489.487 2.110 2.184 6.898 2.110 2.184 6.898
36500.000 -2173042.252 2067.967 5194.061 29632.418 300.075 -2536501.370 326264.598 2.169 2.234 7.884 2.169 2.234 7.884
36750.000 -2175430.146 1984.663 5055.406 29681.931 323.211 -2536463.548 323988.191 2.080 2.138 7.831 2.080 2.138 7.831
37000.000 -2176077.092 1952.492 5224.451 29518.722 368.056 -2537641.819 324501.007 2.173 2.229 8.524 2.173 2.229 8.524
37250.000 -2172056.379 2106.706 5151.502 29738.189 329.087 -2535418.233 326036.370 2.248 2.295 8.757 2.248 2.295 8.757
37500.000 -2175052.714 2092.073 5085.922 29556.737 311.694 -2539427.698 327328.558 2.042 2.119 8.483 2.042 2.119 8.483
37750.000 -2175577.349 2038.006 5258.891 29570.771 287.390 -2537785.141 325052.735 2.020 2.061 8.063 2.020 2.061 8.063
38000.000 -2175027.611 1937.898 4947.630 29874.934 325.703 -2540997.865 328884.089 2.102 2.161 8.584 2.102 2.161 8.584
38250.000 -2173879.329 2099.048 5161.375 29644.220 346.010 -2536593.478 325463.496 2.312 2.377 8.899 2.312 2.377 8.899
38500.000 -2173608.067 2107.178 5026.974 29803.875 332.500 -2535702.663 324824.069 2.211 2.258 8.918 2.211 2.258 8.918
38750.000 -2173757.654 2100.148 4933.620 29766.910 301.751 -2537801.279 326941.195 2.533 2.562 6.025 2.533 2.562 6.025
39000.000 -2174989.302 1955.997 5122.056 29753.438 322.052 -2540618.765 328475.920 2.359 2.401 5.841 2.359 2.401 5.841
39250.000 -2174800.780 2048.296 5027.016 29827.883 299.128 -2537813.446 325810.343 2.165 2.218 9.225 2.165 2.218 9.225
39500.000 -2176249.411 2056.224 5081.139 29758.934 314.969 -2539506.001 326045.324 2.305 2.372 7.351 2.305 2.372 7.351
39750.000 -2175986.781 2000.834 5145.928 29583.014 343.746 -2542737.905 329677.602 2.242 2.271 7.405 2.242 2.271 7.405
40000.000 -2176078.072 2227.947 5190.445 29380.634 317.541 -2536524.286 323329.647 2.267 2.296 9.035 2.267 2.296 9.035
40250.000 -2173830.128 2128.700 5228.517 29479.948 295.660 -2536621.864 325658.910 2.308 2.331 8.568 2.308 2.331 8.568
40500.000 -2173708.444 1901.451 5267.347 29754.937 316.508 -2538900.442 327951.756 2.211 2.242 8.592 2.211 2.242 8.592
40750.000 -2175224.351 2095.663 5113.913 29562.689 307.820 -2537139.775 324835.339 2.369 2.398 8.535 2.369 2.398 8.535
41000.000 -2174296.208 2022.702 5194.404 29835.058 279.457 -2539586.881 327959.052 2.290 2.335 8.036 2.290 2.335 8.036
41250.000 -2173975.803 1850.310 5110.456 29785.618 317.164 -2540120.074 329080.723 2.309 2.354 8.605 2.309 2.354 8.605
41500.000 -2173603.813 1982.555 5238.219 29706.817 358.396 -2538225.602 327335.801 2.213 2.239 7.472 2.213 2.239 7.472
41750.000 -2173239.098 2100.334 5129.660 29711.578 300.704 -2539255.981 328774.606 2.364 2.405 6.969 2.364 2.405 6.969
42000.000 -2174351.033 2027.320 4986.465 29854.753 334.163 -2537095.556 325541.823 2.453 2.503 6.342 2.453 2.503 6.342
42250.000 -2173485.516 1973.432 5241.033 29579.405 304.793 -2535788.314 325204.136 2.305 2.342 5.874 2.305 2.342 5.874
42500.000 -2175863.300 1985.183 5116.484 29740.934 282.880 -2536917.194 323928.412 2.517 2.539 7.090 2.517 2.539 7.090
42750.000 -2175249.889 1950.329 5031.760 29778.867 289.203 -2538346.262 326046.214 2.309 2.342 7.313 2.309 2.342 7.313
43000.000 -2174444.624 1971.669 5058.428 29799.436 327.388 -2537151.195 325549.651 2.537 2.573 7.371 2.537 2.573 7.371
43250.000 -2175219.673 2002.246 5284.352 29953.660 283.056 -2537227.640 324484.653 2.226 2.273 6.215 2.226 2.273 6.215
43500.000 -2175091.397 2226.633 5134.970 29673.504 322.763 -2539134.468 326685.201 2.225 2.273 6.584 2.225 2.273 6.584
43750.000 -2174526.275 2061.087 5267.292 29731.704 304.910 -2538299.364 326408.096 2.276 2.303 5.969 2.276 2.303 5.969
44000.000 -2174438.736 2018.923 5178.404 29712.335 335.471 -2536227.792 324543.923 2.305 2.344 5.588 2.305 2.344 5.588
44250.000 -2174752.709 2010.421 5088.290 29838.608 311.759 -2540803.251 328801.464 2.331 2.377 5.367 2.331 2.377 5.367
44500.000 -2173929.472 2131.633 4972.372 29865.476 289.542 -2535900.664 324712.169 2.283 2.321 5.739 2.283 2.321 5.739
44750.000 -2174005.886 2080.902 5082.922 29945.609 269.524 -2537637.814 326252.971 2.153 2.188 6.026 2.153 2.188 6.026
45000.000 -2175329.999 1950.981 5054.150 29862.185 325.297 -2538574.961 326052.349 2.370 2.394 5.893 2.370 2.394 5.893
45250.000 -2174465.921 1985.470 5083.361 29977.032 325.138 -2538912.810 327075.887 2.277 2.295 6.037 2.277 2.295 6.037
45500.000 -2175020.536 2064.764 4981.970 29636.556 329.682 -2537436.522 325403.014 2.287 2.313 5.404 2.287 2.313 5.404
45750.000 -2175458.939 2099.400 5049.336 29651.637 312.774 -2537623.974 325051.888 2.339 2.404 5.389 2.339 2.404 5.389
46000.000 -2174432.023 2097.869 5190.517 29788.722 305.199 -2541210.117 329395.787 2.480 2.509 7.005 2.480 2.509 7.005
46250.000 -2177290.483 2102.811 5106.611 29616.186 298.711 -2539116.768 324701.966 2.413 2.436 7.105 2.413 2.436 7.105
46500.000 -2175855.260 2035.445 5093.239 29844.914 314.109 -2538959.885 325816.919 2.279 2.286 6.921 2.279 2.286 6.921
46750.000 -2172129.267 1937.453 5100.291 29917.765 309.592 -2538144.265 328749.896 2.320 2.339 5.379 2.320 2.339 5.379
47000.000 -2173361.948 1976.573 5218.626 29854.900 349.769 -2540096.430 329334.614 2.225 2.246 5.678 2.225 2.246 5.678
47250.000 -2173248.272 2070.650 5089.818 29659.028 333.010 -2538116.824 327716.046 2.426 2.467 5.119 2.426 2.467 5.119
47500.000 -2173688.684 2090.570 5123.758 29606.458 303.507 -2538083.737 327270.760 2.238 2.262 5.104 2.238 2.262 5.104
47750.000 -2175766.753 2169.036 4926.628 29839.247 310.523 -2537739.115 324726.927 2.398 2.424 7.142 2.398 2.424 7.142
48000.000 -2174993.699 2050.320 5276.851 29809.767 339.389 -2539488.028 327018.001 2.291 2.326 7.553 2.291 2.326 7.553
48250.000 -2174666.469 1878.028 5205.894 29716.881 338.134 -2535669.267 323863.860 2.294 2.333 6.710 2.294 2.333 6.710
48500.000 -2175050.729 2181.245 5068.007 29825.748 312.787 -2537088.589 324650.071 2.318 2.374 6.084 2.318 2.374 6.084
48750.000 -2175341.099 1984.646 5220.937 29670.951 290.718 -2537335.570 324827.219 2.151 2.199 6.234 2.151 2.199 6.234
49000.000 -2174258.333 1927.029 5137.097 29968.117 300.116 -2537835.187 326244.494 2.254 2.299 6.173 2.254 2.299 6.173
49250.000 -2174895.304 2136.700 5144.440 29823.483 281.719 -2538699.990 326418.345 2.167 2.220 5.966 2.167 2.220 5.966
49500.000 -2174057.373 2017.575 5084.594 29683.329 334.032 -2536295.448 325118.544 2.315 2.343 6.044 2.315 2.343 6.044
49750.000 -2174070.199 2022.441 5211.515 29706.155 300.749 -2536619.677 325308.617 2.176 2.209 5.617 2.176 2.209 5.617
50000.000 -2172877.536 2104.136 5170.751 29737.506 334.426 -2537224.180 326999.824 2.069 2.126 5.663 2.069 2.126 5.663
50250.000 -2174897.980 2026.479 5090.038 29643.382 335.143 -2540045.453 328052.431 2.279 2.327 6.216 2.279 2.327 6.216
50500.000 -2173636.751 2072.175 5099.292 29764.943 341.075 -2536895.998 325981.762 2.131 2.194 6.186 2.131 2.194 6.186
50750.000 -2176790.441 1976.080 4984.387 29865.641 319.864 -2542822.515 328886.102 2.243 2.291 6.065 2.243 2.291 6.065
51000.000 -2174714.484 1916.277 5043.556 29608.156 311.706 -2535730.191 324136.013 2.267 2.315 6.286 2.267 2.315 6.286
51250.000 -2174265.823 1960.863 5172.561 29661.442 291.692 -2538705.247 327352.866 2.176 2.207 6.391 2.176 2.207 6.391
51500.000 -2174258.681 2045.745 5217.489 29680.723 312.802 -2537428.416 325912.977 2.412 2.461 5.756 2.412 2.461 5.756
51750.000 -2172974.689 1860.408 5120.568 29829.747 361.772 -2535871.245 325724.060 2.120 2.144 5.689 2.120 2.144 5.689
52000.000 -2174346.893 2109.000 5163.806 29452.051 300.192 -2538282.698 326910.756 2.257 2.289 6.374 2.257 2.289 6.374
52250.000 -2174489.995 2011.260 5099.074 29498.682 297.459 -2534901.968 323505.499 2.404 2.423 6.322 2.404 2.423 6.322
52500.000 -2174773.913 2066.280 5027.625 29600.894 342.992 -2536181.318 324369.612 2.202 2.229 5.794 2.202 2.229 5.794
52750.000 -2173276.572 2018.827 5127.403 29715.341 294.996 -2536817.651 326384.512 2.320 2.394 5.935 2.320 2.394 5.935
53000.000 -2174348.337 1994.509 5268.393 29604.996 264.901 -2538714.790 327233.654 2.399 2.447 6.084 2.399 2.447 6.084
53250.000 -2176459.144 2026.150 5097.263 29751.575 369.243 -2539529.591 325826.216 2.258 2.287 6.058 2.258 2.287 6.058
53500.000 -2174403.353 2157.006 5257.555 29572.447 295.169 -2537399.044 325713.515 2.260 2.291 6.510 2.260 2.291 6.510
53750.000 -2174308.486 2100.264 5269.901 29671.459 339.020 -2537151.924 325462.794 2.251 2.285 6.439 2.251 2.285 6.439
54000.000 -2177080.806 2087.418 5017.740 29604.738 321.427 -2540560.678 326448.550 2.164 2.215 6.018 2.164 2.215 6.018
54250.000 -2174163.917 2082.052 4968.620 29877.329 344.835 -2537389.723 325952.969 2.235 2.253 6.253 2.235 2.253 6.253
54500.000 -2175092.346 2038.258 5257.248 29591.134 327.432 -2534766.567 322460.148 2.144 2.169 6.776 2.144 2.169 6.776
54750.000 -2173053.755 1998.116 5107.622 29875.598 334.572 -2535777.940 325408.277 2.223 2.234 6.707 2.223 2.234 6.707
55000.000 -2174347.542 2062.463 5159.673 29839.631 312.287 -2538039.047 326317.451 2.255 2.281 6.889 2.255 2.281 6.889
55250.000 -2173771.114 2014.235 5231.202 29961.009 328.217 -2535652.814 324347.037 2.115 2.133 6.220 2.115 2.133 6.220
55500.000 -2174205.289 2047.035 5110.315 29771.833 343.384 -2541649.261 330171.405 2.177 2.191 6.178 2.177 2.191 6.178
55750.000 -2171570.151 1847.657 5016.277 30085.345 332.541 -2536588.568 327736.596 2.017 2.048 6.105 2.017 2.048 6.105
56000.000 -2173879.212 2077.562 5200.196 29828.597 305.265 -2536829.407 325538.575 1.842 1.867 6.255 1.842 1.867 6.255
56250.000 -2176577.560 2010.575 5251.554 29959.130 288.253 -2540464.397 326377.325 2.234 2.263 6.185 2.234 2.263 6.185
56500.000 -2174533.935 2021.386 5101.883 29856.212 322.507 -2536435.218 324599.294 2.113 2.138 5.606 2.113 2.138 5.606
56750.000 -2173988.689 1986.419 5208.513 29808.324 323.695 -2540747.869 329432.229 2.154 2.180 6.011 2.154 2.180 6.011
57000.000 -2175853.770 2068.847 5199.229 29616.022 335.833 -2537790.949 324717.249 2.124 2.162 5.607 2.124 2.162 5.607
57250.000 -2175191.682 2207.272 5121.790 29681.087 314.988 -2538294.611 325777.791 2.031 2.084 6.272 2.031 2.084 6.272
57500.000 -2174043.325 1985.318 5095.937 29903.373 306.430 -2536536.924 325202.541 1.947 2.004 6.397 1.947 2.004 6.397
57750.000 -2175796.115 2079.687 5083.773 29841.102 312.065 -2539028.598 325915.856 2.052 2.077 7.275 2.052 2.077 7.275
58000.000 -2174671.870 1986.583 5199.787 29801.888 326.857 -2536755.427 324768.442 2.246 2.321 7.430 2.246 2.321 7.430
58250.000 -2173980.582 2001.665 4966.371 29988.015 348.727 -2537460.348 326174.989 2.014 2.038 7.308 2.014 2.038 7.308
58500.000 -2174378.025 2045.729 5123.354 29696.693 295.123 -2537008.373 325469.449 2.155 2.213 7.071 2.155 2.213 7.071
58750.000 -2173103.938 2018.497 4977.648 29618.637 339.151 -2535038.258 324980.387 2.154 2.208 7.021 2.154 2.208 7.021
59000.000 -2174329.353 2175.334 5115.207 29690.773 306.163 -2538804.468 327187.638 1.990 2.032 6.526 1.990 2.032 6.526
59250.000 -2175258.499 2112.534 5060.546 29861.417 339.974 -2537470.345 324837.375 2.020 2.056 6.136 2.020 2.056 6.136
59500.000 -2173691.214 2073.568 5074.321 29653.373 298.872 -2537838.278 327046.930 2.140 2.172 5.738 2.140 2.172 5.738
59750.000 -2173358.614 1925.793 5110.157 29669.937 320.750 -2538354.948 327969.696 1.975 2.012 5.840 1.975 2.012 5.840
60000.000 -2173902.993 1993.170 5010.351 30105.370 316.574 -2535911.453 324582.996 2.052 2.079 5.403 2.052 2.079 5.403
60250.000 -2173443.063 2086.637 4999.548 29853.281 328.263 -2537923.681 327212.889 2.006 2.042 5.511 2.006 2.042 5.511
60500.000 -2174201.919 2050.334 5130.415 29772.415 326.765 -2537393.215 325911.367 1.957 2.005 5.233 1.957 2.005 5.233
60750.000 -2172140.270 2106.541 5118.013 29935.125 341.273 -2538785.768 329144.546 2.068 2.098 4.936 2.068 2.098 4.936
61000.000 -2173426.337 2016.964 5106.402 30152.529 334.917 -2542415.903 331378.754 1.978 2.006 5.165 1.978 2.006 5.165
61250.000 -2174526.263 2098.868 5023.829 29933.133 275.424 -2540616.678 328759.162 2.160 2.174 5.236 2.160 2.174 5.236
61500.000 -2173783.292 1938.404 5063.277 30130.820 338.248 -2538981.230 327727.189 2.165 2.218 5.833 2.165 2.218 5.833
61750.000 -2173192.883 2009.904 5160.748 29975.234 380.048 -2539681.992 328963.175 2.225 2.264 6.177 2.225 2.264 6.177
62000.000 -2174462.012 1990.215 5180.839 29755.581 326.454 -2538628.857 326913.756 2.145 2.176 6.078 2.145 2.176 6.078
62250.000 -2174535.377 1954.672 4999.310 29826.101 336.433 -2535556.555 323904.662 2.037 2.075 5.841 2.037 2.075 5.841
62500.000 -2174164.179 2129.059 5153.673 29716.509 334.093 -2537996.492 326498.979 2.105 2.138 5.692 2.105 2.138 5.692
62750.000 -2173962.358 1978.653 5175.524 29615.164 312.334 -2536255.778 325211.745 2.177 2.201 6.031 2.177 2.201 6.031
63000.000 -2174052.184 1854.969 5083.900 30003.968 326.189 -2536712.253 325391.044 2.152 2.210 5.631 2.152 2.210 5.631
63250.000 -2173286.143 2030.695 4988.155 29913.658 296.262 -2538928.764 328413.851 2.108 2.154 5.301 2.108 2.154 5.301
63500.000 -2172333.114 1986.368 5100.443 29641.494 322.411 -2534134.432 324750.602 1.921 1.954 5.551 1.921 1.954 5.551
63750.000 -2174498.750 1953.885 5138.533 29534.637 337.700 -2537686.990 326223.484 2.178 2.213 5.664 2.178 2.213 5.664
64000.000 -2175198.041 1877.327 5145.442 29999.257 322.610 -2540049.989 327507.312 2.036 2.071 5.528 2.036 2.071 5.528
64250.000 -2175457.587 2097.090 5144.132 29632.556 319.252 -2538623.813 325973.196 2.119 2.154 5.347 2.119 2.154 5.347
64500.000 -2175145.175 2128.923 5090.788 29765.329 306.323 -2539119.744 326683.207 2.026 2.060 5.446 2.026 2.060 5.446
64750.000 -2175001.533 2075.565 5256.383 29769.822 353.339 -2539384.707 326928.065 2.402 2.426 5.441 2.402 2.426 5.441
65000.000 -2174753.556 1967.133 5029.914 29843.894 305.990 -2539357.327 327456.842 2.172 2.198 5.259 2.172 2.198 5.259
65250.000 -2173389.051 1948.742 5061.506 29973.698 320.350 -2537512.469 326819.122 2.053 2.078 5.423 2.053 2.078 5.423
65500.000 -2174496.337 2117.547 5067.067 29789.326 311.450 -2536423.713 324641.986 2.079 2.114 5.308 2.079 2.114 5.308
65750.000 -2174660.351 1953.741 5077.865 30046.986 331.491 -2540007.624 327937.189 2.314 2.358 5.230 2.314 2.358 5.230
66000.000 -2174306.315 1991.314 5283.274 29621.552 288.029 -2538300.400 326809.916 2.193 2.224 5.307 2.193 2.224 5.307
66250.000 -2173248.725 2083.374 5191.763 29667.162 333.987 -2536402.260 325877.248 2.287 2.318 5.304 2.287 2.318 5.304
66500.000 -2175980.525 2064.977 4985.964 29660.951 317.703 -2540082.473 327072.352 2.188 2.197 5.255 2.188 2.197 5.255
66750.000 -2174266.951 2020.869 5154.500 29769.993 330.567 -2538304.318 326761.438 2.152 2.162 5.301 2.152 2.162 5.301
67000.000 -2174298.095 2108.583 5081.190 29740.414 307.675 -2539671.868 328135.911 2.155 2.167 5.228 2.155 2.167 5.228
67250.000 -2173970.439 2016.175 5306.841 29717.331 346.667 -2539476.719 328119.265 2.192 2.209 5.092 2.192 2.209 5.092
67500.000 -2175039.032 2035.336 5067.152 29981.441 297.847 -2536767.946 324347.138 2.088 2.098 5.055 2.088 2.098 5.055
67750.000 -2175230.065 2177.993 5037.021 29573.015 302.902 -2537870.170 325549.175 2.257 2.282 5.178 2.257 2.282 5.178
68000.000 -2176615.732 2067.473 5076.913 29640.770 312.569 -2538320.435 324606.977 2.095 2.093 5.010 2.095 2.093 5.010
68250.000 -2172139.208 2147.948 5261.812 29572.702 342.458 -2534935.928 325471.799 2.170 2.185 5.104 2.170 2.185 5.104
68500.000 -2173977.822 2017.704 5244.917 29709.252 286.484 -2539491.595 328255.416 2.243 2.242 4.931 2.243 2.242 4.931
68750.000 -2174292.494 2116.008 5197.425 29537.601 355.079 -2537911.944 326413.337 2.335 2.349 4.915 2.335 2.349 4.915
69000.000 -2176581.555 2029.557 4795.700 29848.708 322.588 -2542967.909 329389.801 2.272 2.276 5.111 2.272 2.276 5.111
69250.000 -2173964.581 2121.453 5238.206 29782.580 321.217 -2538614.018 327185.983 2.355 2.388 5.633 2.355 2.388 5.633
69500.000 -2173774.295 1928.854 5290.131 29630.704 305.812 -2536315.467 325385.670 2.381 2.421 5.897 2.381 2.421 5.897
69750.000 -2175311.247 2100.196 5214.960 29786.090 293.237 -2539079.876 326374.146 2.262 2.289 5.484 2.262 2.289 5.484
70000.000 -2175787.684 2050.009 5008.043 29995.722 322.507 -2536581.877 323417.912 2.544 2.576 5.790 2.544 2.576 5.790
70250.000 -2176760.228 2029.279 5013.586 29639.144 326.380 -2540100.677 326332.059 2.353 2.383 6.060 2.353 2.383 6.060
70500.000 -2175804.401 1917.046 5263.923 29910.603 323.300 -2538625.596 325406.322 2.307 2.320 6.252 2.307 2.320 6.252
70750.000 -2177045.607 2017.240 5215.376 29727.324 325.591 -2539458.790 325127.653 2.420 2.441 5.945 2.420 2.441 5.945
71000.000 -2173272.801 2148.645 5252.873 29822.895 330.469 -2537683.456 326855.773 2.468 2.483 6.431 2.468 2.483 6.431
71250.000 -2174497.427 1973.938 4985.975 29778.123 321.747 -2536493.365 324936.154 2.330 2.336 5.956 2.330 2.336 5.956
71500.000 -2174652.184 2174.468 5023.222 29625.664 365.128 -2540971.062 329130.397 2.490 2.509 6.159 2.490 2.509 6.159
71750.000 -2175077.657 2248.901 5074.011 29434.933 314.835 -2539389.372 327239.035 2.478 2.507 6.362 2.478 2.507 6.362
72000.000 -2175517.331 2178.617 5105.494 29677.110 316.269 -2538658.116 325863.295 2.494 2.518 5.904 2.494 2.518 5.904
72250.000 -2175367.146 1994.459 5010.589 29875.422 324.880 -2538780.596 326208.100 2.172 2.185 6.008 2.172 2.185 6.008
72500.000 -2173411.698 2018.844 5044.808 29802.614 290.744 -2538554.947 327986.239 2.287 2.301 6.906 2.287 2.301 6.906
72750.000 -2174418.127 2104.191 5075.149 29768.068 308.478 -2537215.788 325541.776 2.308 2.313 6.255 2.308 2.313 6.255
73000.000 -2174390.568 2041.602 4963.521 29958.515 290.440 -2536478.364 324833.717 2.225 2.241 5.771 2.225 2.241 5.771
73250.000 -2175640.969 2075.157 5067.032 29665.726 333.936 -2542334.083 329551.263 2.189 2.203 5.863 2.189 2.203 5.863
73500.000 -2174837.856 2057.416 5017.706 29973.776 335.650 -2539543.127 327320.723 2.276 2.285 5.179 2.276 2.285 5.179
73750.000 -2175200.441 2078.355 5190.810 29654.580 292.647 -2539281.805 326864.972 2.132 2.145 5.284 2.132 2.145 5.284
74000.000 -2174241.541 1829.057 5154.487 29665.039 337.656 -2537274.012 326046.231 2.294 2.304 5.801 2.294 2.304 5.801
74250.000 -2173278.811 1858.836 5029.140 29851.590 318.695 -2536027.243 325690.171 2.170 2.185 5.957 2.170 2.185 5.957
74500.000 -2174654.923 1969.366 5191.177 29566.896 347.160 -2536350.069 324620.547 2.188 2.198 6.272 2.188 2.198 6.272
74750.000 -2175474.984 2070.432 5109.691 29825.614 376.659 -2539219.575 326362.194 2.262 2.292 6.305 2.262 2.292 6.305
75000.000 -2174708.851 2013.012 5150.631 29666.133 341.673 -2539330.248 327449.948 2.087 2.101 5.721 2.087 2.101 5.721
75250.000 -2176551.588 2053.282 5023.403 29627.382 346.209 -2543385.615 329783.751 2.146 2.164 5.696 2.146 2.164 5.696
75500.000 -2174773.098 1959.667 5073.412 29579.333 312.547 -2537155.815 325457.758 2.144 2.148 5.973 2.144 2.148 5.973
75750.000 -2173577.412 2071.178 5119.516 29638.862 304.143 -2536162.636 325451.526 2.194 2.210 5.839 2.194 2.210 5.839
76000.000 -2176790.015 2125.453 5076.304 29779.359 313.851 -2537665.424 323580.442 2.252 2.257 5.057 2.252 2.257 5.057
76250.000 -2172363.446 2051.301 4974.263 29925.689 300.185 -2534739.539 325124.654 2.349 2.361 5.300 2.349 2.361 5.300
76500.000 -2174472.978 2024.900 5033.655 29620.107 274.349 -2537352.585 325926.597 2.420 2.455 5.200 2.420 2.455 5.200
76750.000 -2174745.732 2014.693 5313.333 29655.267 345.877 -2539751.669 327676.766 2.455 2.470 5.455 2.455 2.470 5.455
77000.000 -2174152.632 1991.940 5112.129 29584.269 330.807 -2536853.824 325682.046 2.638 2.650 6.538 2.638 2.650 6.538
77250.000 -2175277.351 2079.981 5122.279 29598.929 338.175 -2540220.926 327804.211 2.320 2.332 6.114 2.320 2.332 6.114
77500.000 -2175031.973 2055.619 5171.816 29589.976 302.801 -2536431.779 324279.594 2.460 2.458 6.557 2.460 2.458 6.557
77750.000 -2174105.933 1987.885 5136.433 29634.914 338.354 -2537325.974 326122.455 2.333 2.344 7.152 2.333 2.344 7.152
78000.000 -2171920.783 2043.845 5025.815 29683.534 321.432 -2535396.174 326400.764 2.444 2.454 7.107 2.444 2.454 7.107
78250.000 -2174512.021 2109.368 5085.699 29898.085 295.802 -2536268.073 324367.098 2.452 2.465 7.721 2.452 2.465 7.721
78500.000 -2174779.632 1970.151 5007.125 29948.079 300.663 -2537695.888 325690.237 2.174 2.193 8.256 2.174 2.193 8.256
78750.000 -2173335.260 1948.317 5006.699 29802.105 361.829 -2540238.075 329783.864 2.273 2.287 7.140 2.273 2.287 7.140
79000.000 -2173362.251 1964.100 5315.344 29636.170 282.787 -2536361.063 325800.411 2.449 2.463 8.212 2.449 2.463 8.212
79250.000 -2175827.140 2015.577 5252.346 29476.494 297.806 -2541312.830 328443.468 2.468 2.476 9.370 2.468 2.476 9.370
79500.000 -2175675.184 2120.336 5092.505 29703.336 348.537 -2538919.538 325979.641 2.567 2.585 9.173 2.567 2.585 9.173
79750.000 -2174815.147 2006.213 5111.370 29858.522 303.513 -2536811.427 324716.662 2.252 2.277 8.257 2.252 2.277 8.257
80000.000 -2175756.702 2181.883 5169.964 29698.674 364.686 -2540468.950 327297.041 2.612 2.633 6.386 2.612 2.633 6.386
80250.000 -2173258.941 2046.062 5142.802 29734.068 327.881 -2533925.031 323415.277 2.466 2.477 5.606 2.466 2.477 5.606
80500.000 -2174852.368 2227.338 5152.215 29797.026 360.353 -2538853.646 326464.346 2.518 2.534 5.936 2.518 2.534 5.936
80750.000 -2173258.576 2088.446 5107.836 29759.332 298.699 -2538723.315 328210.427 2.685 2.710 6.274 2.685 2.710 6.274
81000.000 -2174827.212 2104.653 5087.187 29897.928 317.691 -2534012.545 321777.874 2.579 2.607 6.380 2.579 2.607 6.380
81250.000 -2175829.519 1982.514 5121.398 29955.418 306.215 -2539643.437 326448.374 2.445 2.467 6.997 2.445 2.467 6.997
81500.000 -2173752.049 2059.750 5064.222 29893.233 338.269 -2537696.556 326589.034 2.539 2.557 8.043 2.539 2.557 8.043
81750.000 -2173985.554 1943.883 5150.065 29728.736 329.398 -2539225.870 328088.234 2.536 2.562 8.421 2.536 2.562 8.421
82000.000 -2174578.642 2081.097 4921.723 30057.230 275.471 -2535653.327 323739.164 2.426 2.459 7.435 2.426 2.459 7.435
82250.000 -2173604.044 2094.043 5047.425 29977.208 300.583 -2536733.713 325710.411 2.445 2.458 7.970 2.445 2.458 7.970
82500.000 -2175408.974 2067.777 5130.268 29592.489 307.168 -2540657.283 328150.608 2.477 2.504 8.051 2.477 2.504 8.051
82750.000 -2173406.303 2085.020 5001.582 29887.724 302.998 -2535945.963 325262.336 2.315 2.336 8.175 2.315 2.336 8.175
83000.000 -2174386.138 2018.904 5139.576 29940.495 324.890 -2537875.893 326065.890 2.312 2.342 7.989 2.312 2.342 7.989
83250.000 -2172794.552 2062.286 4987.486 29843.132 306.753 -2533708.183 323713.974 2.473 2.514 7.664 2.473 2.514 7.664
83500.000 -2173586.781 2074.209 5053.321 29685.854 318.155 -2538020.214 327301.894 2.409 2.437 7.927 2.409 2.437 7.927
83750.000 -2174529.140 1958.129 5193.458 29817.092 334.176 -2540137.222 328305.227 2.403 2.430 8.407 2.403 2.430 8.407
84000.000 -2174558.633 1977.911 5148.089 29936.668 313.358 -2535739.035 323804.376 2.500 2.521 6.952 2.500 2.521 6.952
84250.000 -2172393.711 1892.952 5088.746 30000.930 306.234 -2535042.996 325360.423 2.358 2.381 6.776 2.358 2.381 6.776
84500.000 -2175475.306 2074.353 5100.778 29878.567 328.784 -2538200.957 325343.168 2.326 2.358 6.576 2.326 2.358 6.576
84750.000 -2175609.012 2066.539 5112.956 29723.537 303.064 -2540628.017 327812.908 2.291 2.299 7.661 2.291 2.299 7.661
85000.000 -2175177.863 2035.993 5183.459 29823.184 343.305 -2536586.864 324023.059 2.385 2.425 7.293 2.385 2.425 7.293
85250.000 -2174854.899 1974.776 5064.397 30042.628 316.583 -2536647.545 324394.263 2.280 2.300 7.498 2.280 2.300 7.498
85500.000 -2172193.385 2114.030 5217.981 29518.495 308.265 -2536476.129 327123.973 2.155 2.182 7.041 2.155 2.182 7.041
85750.000 -2174639.381 2065.319 5189.905 29889.699 328.078 -2541235.408 329123.026 2.305 2.343 6.994 2.305 2.343 6.994
86000.000 -2174452.118 1979.614 5073.671 29965.660 333.035 -2537690.045 325885.947 2.253 2.262 6.854 2.253 2.262 6.854
86250.000 -2174611.772 2024.877 5120.019 29846.601 318.757 -2536204.902 324282.875 2.296 2.317 6.333 2.296 2.317 6.333
86500.000 -2172920.850 2027.511 5289.775 29807.381 344.048 -2537931.736 327542.172 2.216 2.239 6.208 2.216 2.239 6.208
86750.000 -2176501.307 2039.992 5123.566 29703.904 325.539 -2541299.680 327605.371 2.261 2.286 5.697 2.261 2.286 5.697
87000.000 -2175000.801 1965.691 5163.820 29647.565 292.448 -2540697.194 328626.869 2.278 2.305 5.716 2.278 2.305 5.716
87250.000 -2173745.641 2052.638 5341.771 29486.499 309.507 -2536900.531 325964.475 2.291 2.303 6.074 2.291 2.303 6.074
87500.000 -2174967.047 2003.854 5078.613 29614.521 293.467 -2537650.220 325692.718 2.441 2.477 5.805 2.441 2.477 5.805
87750.000 -2176387.077 2112.406 4986.080 29591.310 301.701 -2539315.058 325936.483 2.295 2.355 5.248 2.295 2.355 5.248
88000.000 -2173612.381 1976.742 5051.357 29879.237 336.203 -2535424.051 324568.131 2.290 2.346 4.743 2.290 2.346 4.743
88250.000 -2175185.383 2103.606 5079.561 29852.201 326.252 -2540853.483 328306.480 2.450 2.517 5.035 2.450 2.517 5.035
88500.000 -2174175.967 2058.401 5206.347 29482.834 304.323 -2537161.940 325934.069 2.371 2.446 5.495 2.371 2.446 5.495
88750.000 -2174159.793 2069.034 5088.401 29732.351 318.637 -2538878.051 327509.836 2.216 2.252 5.132 2.216 2.252 5.132
89000.000 -2174415.737 2166.188 5068.838 29722.371 320.451 -2538315.334 326621.749 2.413 2.456 5.466 2.413 2.456 5.466
89250.000 -2175450.138 2153.339 5217.474 29689.608 313.404 -2540237.969 327414.006 2.109 2.142 5.426 2.109 2.142 5.426
89500.000 -2172429.055 2002.421 5093.829 29818.745 307.870 -2538645.613 328993.692 2.308 2.373 5.753 2.308 2.373 5.753
89750.000 -2174559.295 2117.074 5209.943 29557.422 318.630 -2534823.198 323060.835 2.569 2.627 6.423 2.569 2.627 6.423
90000.000 -2177522.701 2012.680 5148.558 29741.448 313.457 -2540410.014 325671.170 2.218 2.262 6.062 2.218 2.262 6.062
90250.000 -2175342.873 1935.437 5248.394 29704.461 304.082 -2539072.938 326537.691 2.289 2.318 6.234 2.289 2.318 6.234
90500.000 -2175023.949 2080.322 5198.369 29785.504 312.065 -2536371.227 323971.017 2.391 2.440 6.830 2.391 2.440 6.830
90750.000 -2174232.393 1997.245 5084.678 29754.539 340.126 -2536164.907 324755.926 2.321 2.370 9.038 2.321 2.370 9.038
91000.000 -2174960.348 2052.656 5123.114 29660.502 305.006 -2539638.996 327537.371 2.272 2.321 9.169 2.272 2.321 9.169
91250.000 -2174831.962 2095.489 4928.656 29747.141 317.176 -2535594.693 323674.271 2.397 2.446 7.813 2.397 2.446 7.813
91500.000 -2174453.232 2080.050 5288.114 29607.108 334.126 -2536659.085 324896.455 2.365 2.418 8.400 2.365 2.418 8.400
91750.000 -2173531.575 1930.041 5215.142 29723.661 302.668 -2534812.558 324109.472 2.559 2.575 7.869 2.559 2.575 7.869
92000.000 -2175160.576 2102.655 5128.747 29567.303 352.093 -2537353.727 325042.353 2.626 2.646 8.471 2.626 2.646 8.471
92250.000 -2174785.680 2039.875 5206.441 29845.423 336.524 -2538514.567 326300.624 2.416 2.449 6.783 2.416 2.449 6.783
92500.000 -2172863.250 2038.904 5068.891 29645.679 337.494 -2536563.060 326608.842 2.390 2.419 6.580 2.390 2.419 6.580
92750.000 -2175770.276 2138.975 5054.192 29797.731 336.712 -2539975.317 326877.433 2.300 2.326 7.119 2.300 2.326 7.119
93000.000 -2174089.712 2021.901 5119.860 29696.236 349.460 -2539158.124 327880.954 2.360 2.392 7.418 2.360 2.392 7.418
93250.000 -2174687.445 2081.206 5071.553 29940.291 330.812 -2535930.253 323818.946 2.267 2.292 7.444 2.267 2.292 7.444
93500.000 -2174327.066 2195.876 5129.954 29615.117 298.355 -2537374.958 325808.589 2.594 2.617 6.646 2.594 2.617 6.646
93750.000 -2174683.711 2073.828 5184.367 29779.811 309.491 -2539697.036 327665.828 2.496 2.516 7.163 2.496 2.516 7.163
94000.000 -2174454.026 1982.828 5121.623 29658.282 334.279 -2539763.008 328211.970 2.491 2.505 8.056 2.491 2.505 8.056
94250.000 -2172772.065 1981.389 5181.744 29691.468 308.085 -2536566.012 326631.261 2.547 2.577 7.397 2.547 2.577 7.397
94500.000 -2177172.326 2066.036 5151.537 29781.346 341.954 -2540376.816 325863.617 2.537 2.563 7.744 2.537 2.563 7.744
94750.000 -2175217.564 2163.398 5199.267 29745.778 351.013 -2538867.885 326190.864 2.427 2.457 6.997 2.427 2.457 6.997
95000.000 -2175184.033 2045.819 5015.808 29804.576 333.911 -2538667.189 326283.042 2.313 2.346 6.145 2.313 2.346 6.145
95250.000 -2175822.664 2129.271 5172.528 29836.597 311.901 -2537632.454 324359.494 2.454 2.481 8.090 2.454 2.481 8.090
95500.000 -2173503.011 2006.048 5135.006 29760.412 311.377 -2535731.297 325015.443 2.443 2.467 8.030 2.443 2.467 8.030
95750.000 -2174290.333 2018.071 5242.763 29784.007 296.872 -2538759.851 327127.806 2.715 2.728 8.773 2.715 2.728 8.773
96000.000 -2175469.843 2086.938 5087.715 29735.004 292.281 -2538561.612 325889.832 2.521 2.539 8.328 2.521 2.539 8.328
96250.000 -2174071.738 2132.595 4999.450 29760.425 330.432 -2538773.991 327479.350 2.593 2.619 8.108 2.593 2.619 8.108
96500.000 -2175446.546 1976.611 5048.021 29612.806 347.754 -2537230.868 324799.130 2.259 2.287 7.620 2.259 2.287 7.620
96750.000 -2173217.034 1961.261 5139.090 29775.797 305.158 -2536107.395 325709.056 2.442 2.470 8.542 2.442 2.470 8.542
97000.000 -2174671.353 1962.749 5062.982 29927.035 333.425 -2537930.865 325973.320 2.495 2.521 9.089 2.495 2.521 9.089
97250.000 -2174563.494 2004.530 5129.586 29549.198 328.704 -2538499.869 326924.356 2.258 2.287 9.176 2.258 2.287 9.176
97500.000 -2174278.506 1943.763 5033.777 30059.359 340.843 -2537585.874 325929.626 2.091 2.123 8.224 2.091 2.123 8.224
97750.000 -2175224.955 1985.557 4867.724 30073.491 329.236 -2537758.877 325277.915 2.406 2.440 8.227 2.406 2.440 8.227
98000.000 -2174663.484 2045.096 5112.613 29596.653 323.978 -2537360.432 325618.607 2.188 2.218 8.729 2.188 2.218 8.729
98250.000 -2173213.507 2059.106 5107.939 29905.694 335.705 -2533573.882 322951.932 2.325 2.347 8.235 2.325 2.347 8.235
98500.000 -2174269.032 2039.888 5130.510 29666.328 324.743 -2536294.406 324863.905 2.325 2.349 8.890 2.325 2.349 8.890
98750.000 -2173312.388 2076.072 5186.204 29622.207 318.041 -2538995.421 328480.509 2.253 2.280 7.467 2.253 2.280 7.467
99000.000 -2175410.275 2016.887 5096.425 29432.202 315.128 -2536960.066 324689.149 2.459 2.489 7.173 2.459 2.489 7.173
99250.000 -2174533.010 2084.524 5072.305 29568.773 293.429 -2535160.659 323608.619 2.740 2.778 9.063 2.740 2.778 9.063
99500.000 -2174757.121 2004.791 5080.525 29686.017 313.361 -2537574.553 325732.738 2.698 2.748 8.696 2.698 2.748 8.696
99750.000 -2173602.900 1964.821 5046.692 29641.179 313.171 -2537526.418 326957.655 2.444 2.482 8.578 2.444 2.482 8.578
100000.000 -2173946.993 2017.946 5181.920 29481.975 305.243 -2537953.596 327019.518 2.222 2.261 7.576 2.222 2.261 7.576
100250.000 -2173504.603 2069.738 5073.176 29637.911 335.939 -2534591.963 323970.596 2.455 2.506 8.121 2.455 2.506 8.121
100500.000 -2172397.180 2040.045 5130.493 29438.333 344.024 -2536883.936 327533.861 2.628 2.688 8.630 2.628 2.688 8.630
100750.000 -2172536.073 1995.039 5182.196 29564.743 328.094 -2535440.933 325834.788 2.523 2.562 8.815 2.523 2.562 8.815
101000.000 -2173996.082 2024.635 5146.844 29526.671 318.379 -2534630.844 323618.232 2.677 2.735 8.729 2.677 2.735 8.729
101250.000 -2174731.211 2031.652 5073.017 29880.240 323.235 -2538266.227 326226.872 2.855 2.888 9.021 2.855 2.888 9.021
101500.000 -2175176.035 2045.440 5124.021 29558.776 365.984 -2541361.788 329091.531 2.715 2.773 7.953 2.715 2.773 7.953
101750.000 -2175371.380 2052.187 4948.469 29724.447 323.444 -2536519.796 324099.868 2.815 2.850 8.384 2.815 2.850 8.384
102000.000 -2174279.101 2041.167 5127.440 29667.134 340.593 -2537220.021 325764.587 2.775 2.811 8.352 2.775 2.811 8.352
102250.000 -2173912.549 1991.531 5048.491 29772.552 320.162 -2539109.928 328064.641 2.721 2.759 7.671 2.721 2.759 7.671
102500.000 -2175368.761 1935.448 5242.707 29649.219 297.586 -2538487.259 325993.539 2.975 3.024 7.543 2.975 3.024 7.543
102750.000 -2174370.946 1910.235 5103.474 29744.287 329.851 -2538804.643 327345.851 2.756 2.788 9.431 2.756 2.788 9.431
103000.000 -2175447.248 1810.297 5097.317 29684.691 358.565 -2539084.747 326686.629 2.852 2.891 8.181 2.852 2.891 8.181
103250.000 -2173969.205 2033.490 5085.011 29668.574 307.213 -2536998.163 325934.671 2.827 2.864 8.859 2.827 2.864 8.859
103500.000 -2173539.420 1984.823 5006.324 29626.498 300.053 -2535892.661 325435.542 2.738 2.784 7.492 2.738 2.784 7.492
103750.000 -2172469.387 2204.670 5061.458 29693.241 328.647 -2536419.464 326662.061 3.012 3.056 6.395 3.012 3.056 6.395
104000.000 -2175723.011 2054.561 5077.613 29603.032 332.526 -2537709.915 324919.171 2.992 3.034 6.728 2.992 3.034 6.728
104250.000 -2174591.804 2078.560 5035.338 29617.169 293.380 -2534568.102 322951.851 3.031 3.084 6.618 3.031 3.084 6.618
104500.000 -2173105.932 1969.384 5216.612 29705.873 313.822 -2536764.834 326453.211 2.756 2.815 5.637 2.756 2.815 5.637
104750.000 -2173517.702 2183.440 5216.661 29582.280 321.234 -2536292.017 325470.700 2.679 2.703 6.058 2.679 2.703 6.058
105000.000 -2173080.430 1984.315 5173.312 29915.021 275.760 -2535980.862 325552.024 2.822 2.893 5.956 2.822 2.893 5.956
105250.000 -2173150.924 2014.932 5165.879 29571.752 314.260 -2535758.871 325541.124 2.888 2.936 7.152 2.888 2.936 7.152
105500.000 -2174080.749 2197.670 5162.264 29530.395 268.340 -2538403.973 327164.555 2.762 2.807 8.172 2.762 2.807 8.172
105750.000 -2174681.336 2131.986 5186.589 29613.584 312.274 -2536800.694 324874.925 2.811 2.873 7.179 2.811 2.873 7.179
106000.000 -2175858.390 2215.714 5230.007 29629.690 316.392 -2536810.907 323560.714 2.762 2.796 8.942 2.762 2.796 8.942
106250.000 -2175441.862 2033.827 5086.464 29836.232 307.185 -2538104.953 325399.383 2.585 2.636 8.317 2.585 2.636 8.317
106500.000 -2174361.325 1964.692 5154.997 29471.484 331.835 -2535946.185 324661.853 2.578 2.640 8.089 2.578 2.640 8.089
106750.000 -2173996.510 2190.644 5041.550 29805.431 318.734 -2538253.203 326900.334 2.703 2.736 9.482 2.703 2.736 9.482
107000.000 -2174502.615 2129.497 5017.562 29718.928 361.927 -2536184.857 324454.328 2.839 2.867 9.375 2.839 2.867 9.375
107250.000 -2177466.675 2067.753 5106.671 29264.676 299.161 -2539130.033 324925.097 2.626 2.680 9.049 2.626 2.680 9.049
107500.000 -2174075.486 2130.332 5058.057 29692.236 302.322 -2539034.075 327775.643 2.649 2.689 8.853 2.649 2.689 8.853
107750.000 -2173756.203 2080.045 5093.137 29680.077 307.498 -2538064.465 327147.505 2.716 2.743 7.721 2.716 2.743 7.721
108000.000 -2174765.807 1983.360 5102.369 29493.673 356.228 -2536535.413 324833.978 2.438 2.504 9.649 2.438 2.504 9.649
108250.000 -2174659.774 2020.493 4945.096 29547.421 326.017 -2538788.526 327289.723 2.586 2.622 9.756 2.586 2.622 9.756
108500.000 -2176393.204 2116.905 5072.193 29706.253 312.147 -2541694.998 328094.296 2.863 2.921 7.973 2.863 2.921 7.973
108750.000 -2174169.164 2109.922 5048.011 29631.147 315.605 -2538878.766 327604.917 2.652 2.701 7.365 2.652 2.701 7.365
109000.000 -2173705.375 2007.257 5023.119 29885.148 298.933 -2534751.552 323831.720 2.681 2.738 7.580 2.681 2.738 7.580
109250.000 -2174405.539 1936.628 5036.715 29896.947 344.206 -2534992.729 323372.694 2.615 2.626 8.549 2.615 2.626 8.549
109500.000 -2175679.440 2012.205 4966.983 29717.626 312.104 -2538259.121 325570.762 2.689 2.723 8.800 2.689 2.723 8.800
109750.000 -2174357.144 2106.970 4980.883 29696.422 307.923 -2538385.027 326935.685 2.876 2.932 8.503 2.876 2.932 8.503
110000.000 -2174087.500 2079.972 4977.923 29489.416 359.643 -2536268.174 325273.721 2.680 2.729 9.052 2.680 2.729 9.052
110250.000 -2173420.876 2079.627 5037.435 29541.344 324.682 -2535451.283 325047.319 2.599 2.645 8.148 2.599 2.645 8.148
110500.000 -2175949.035 2068.647 4962.460 29628.216 322.407 -2542717.688 329786.925 2.405 2.442 7.984 2.405 2.442 7.984
110750.000 -2174605.623 2124.425 5168.269 29427.765 354.821 -2533971.105 322290.202 2.418 2.465 8.974 2.418 2.465 8.974
111000.000 -2173416.935 1956.326 5171.627 29654.276 345.345 -2539418.134 328873.626 2.773 2.831 9.207 2.773 2.831 9.207
111250.000 -2173856.050 2075.739 5054.572 29589.821 332.507 -2536649.564 325740.875 2.679 2.732 8.757 2.679 2.732 8.757
111500.000 -2175058.955 2113.558 5185.584 29410.011 321.921 -2539800.170 327710.142 2.629 2.670 8.305 2.629 2.670 8.305
111750.000 -2175186.730 1901.434 5300.612 29656.077 300.179 -2536040.449 323695.417 2.646 2.690 7.963 2.646 2.690 7.963
112000.000 -2174689.113 2012.195 5152.163 29405.617 317.740 -2538739.706 327162.878 2.662 2.728 7.897 2.662 2.728 7.897
112250.000 -2175556.979 2091.331 5074.604 29379.911 320.261 -2537709.611 325286.525 2.513 2.548 8.715 2.513 2.548 8.715
0.000 -2174831.990 2006.190 5155.316 29646.876 286.656 -2540003.122 328076.094 2.508 2.533 7.348 2.508 2.533 7.348
112750.000 -2173950.702 1988.346 5096.915 29681.804 307.124 -2538532.431 327507.539 2.564 2.577 8.025 2.564 2.577 8.025
113000.000 -2172684.338 2003.269 5065.326 29733.319 290.708 -2536278.129 326501.169 2.903 2.932 8.685 2.903 2.932 8.685
113250.000 -2176190.880 2093.714 5183.725 29434.546 327.497 -2540322.032 327091.669 2.735 2.766 8.956 2.735 2.766 8.956
113500.000 -2175024.580 2075.574 5149.923 29561.896 305.511 -2537609.726 325492.242 2.777 2.832 9.117 2.777 2.832 9.117
113750.000 -2172152.352 1913.965 5125.238 29652.916 303.298 -2536396.392 327248.624 2.438 2.463 7.235 2.438 2.463 7.235
