# Supplementary material for: Global computational mutagenesis provides a critical stability framework in protein structures
Source: PLoS One. 2017 Dec 7;12(12):e0189064. doi: 10.1371/journal.pone.0189064 (PMC5720693; doi:10.1371/journal.pone.0189064)
Supplement: S3 Table — (TAB) [file pone.0189064.s007.tab]

____Time[ps] Energy[ kJ/mol ]_____Bond _______Angle ____Dihedral ___Planarity _____Coulomb _________VdW RMSDs-001:CA ____Backbone __HeavyAtoms RMSDs-AVR:CA ____Backbone __HeavyAtoms
0.000 -1132454.357 643.512 2214.780 45173.670 82.493 -1382016.152 201447.341 0.541 0.579 0.639 0.541 0.579 0.639
250.000 -915660.496 2666.414 6023.028 45822.190 503.118 -1098868.523 128193.277 1.868 1.900 2.192 1.868 1.900 2.192
500.000 -918418.255 2589.960 5682.362 45878.781 442.263 -1101377.307 128365.685 2.699 2.704 3.064 2.699 2.704 3.064
750.000 -915989.744 2689.600 5706.618 46057.575 448.092 -1099556.335 128664.706 4.401 4.411 4.638 4.401 4.411 4.638
1000.000 -917053.315 2781.437 5825.038 46051.554 428.751 -1100915.900 128775.805 4.509 4.540 4.725 4.509 4.540 4.725
1250.000 -918151.988 2655.556 5551.133 46047.166 445.107 -1101791.641 128940.691 4.137 4.181 4.399 4.137 4.181 4.399
1500.000 -917354.431 2716.042 5860.220 45930.158 411.786 -1101035.102 128762.465 4.787 4.840 5.025 4.787 4.840 5.025
1750.000 -916364.783 2529.433 5720.683 46085.855 387.979 -1101253.092 130164.358 5.792 5.867 5.849 5.792 5.867 5.849
2000.000 -915504.699 2637.935 5787.603 46154.028 384.954 -1100588.497 130119.279 5.398 5.401 5.585 5.398 5.401 5.585
2250.000 -916528.616 2766.578 5682.979 45755.988 391.836 -1102003.000 130877.002 5.360 5.334 5.704 5.360 5.334 5.704
2500.000 -916129.846 2646.442 5762.715 45789.026 437.670 -1100523.517 129757.817 4.735 4.707 5.317 4.735 4.707 5.317
2750.000 -917474.873 2735.779 5604.259 45622.026 433.685 -1100351.582 128480.961 4.315 4.309 5.071 4.315 4.309 5.071
3000.000 -916764.431 2701.072 5927.812 45663.228 424.082 -1102272.311 130791.685 4.317 4.338 5.057 4.317 4.338 5.057
3250.000 -916859.053 2737.548 5689.432 45838.875 412.855 -1100661.253 129123.490 4.121 4.115 4.581 4.121 4.115 4.581
3500.000 -916876.549 2613.398 5912.450 45483.009 414.043 -1102984.406 131684.957 3.751 3.730 4.331 3.751 3.730 4.331
3750.000 -916761.486 2595.767 5977.104 45579.442 396.236 -1101503.939 130193.904 4.586 4.589 5.050 4.586 4.589 5.050
4000.000 -917477.116 2690.946 5698.206 45690.087 426.935 -1104178.988 132195.698 4.554 4.660 4.890 4.554 4.660 4.890
4250.000 -915933.524 2653.581 5902.335 45772.364 431.250 -1099153.126 128460.073 5.537 5.549 5.515 5.537 5.549 5.515
4500.000 -917687.601 2674.104 5900.308 45855.297 393.950 -1101880.929 129369.667 6.376 6.469 6.123 6.376 6.469 6.123
4750.000 -916784.083 2643.256 5890.028 45446.102 381.836 -1100597.638 129452.333 6.221 6.329 6.110 6.221 6.329 6.110
5000.000 -916399.986 2760.000 5915.584 45757.178 429.028 -1102262.759 131000.982 6.208 6.286 6.084 6.208 6.286 6.084
5250.000 -917141.121 2460.326 5762.903 45921.214 460.541 -1102522.682 130776.577 5.798 5.853 5.721 5.798 5.853 5.721
5500.000 -918203.197 2683.785 5846.766 46035.822 439.488 -1101313.670 128104.612 6.090 6.134 5.994 6.090 6.134 5.994
5750.000 -917006.875 2663.805 5746.144 45810.103 427.966 -1101342.220 129687.327 7.122 7.181 6.830 7.122 7.181 6.830
6000.000 -916849.549 2567.278 5779.892 45524.849 405.797 -1100556.494 129429.130 6.712 6.778 6.440 6.712 6.778 6.440
6250.000 -916797.555 2600.767 5765.828 46018.145 426.865 -1101648.912 130039.752 7.013 7.105 6.775 7.013 7.105 6.775
6500.000 -917120.557 2658.417 5945.957 45843.673 444.324 -1101975.006 129962.078 6.693 6.768 6.565 6.693 6.768 6.565
6750.000 -915940.408 2484.299 5868.490 45889.554 435.256 -1101708.625 131090.617 7.063 7.141 6.966 7.063 7.141 6.966
7000.000 -917040.749 2640.939 5645.853 45970.634 404.289 -1100677.569 128975.105 7.284 7.350 7.843 7.284 7.350 7.843
7250.000 -917126.270 2580.431 5962.730 45752.998 448.352 -1101051.478 129180.697 7.270 7.345 7.578 7.270 7.345 7.578
7500.000 -918022.008 2725.281 5749.563 45754.607 410.432 -1101853.146 129191.254 7.282 7.366 7.105 7.282 7.366 7.105
7750.000 -917152.164 2772.234 5820.244 45545.825 457.437 -1101027.529 129279.624 7.280 7.370 7.351 7.280 7.370 7.351
8000.000 -916774.137 2563.510 5800.052 46305.120 412.370 -1102895.190 131040.001 7.142 7.196 7.806 7.142 7.196 7.806
8250.000 -917355.736 2790.192 5852.848 45475.107 405.251 -1102660.436 130781.302 6.518 6.601 7.567 6.518 6.601 7.567
8500.000 -916755.345 2721.066 5795.223 45736.214 417.797 -1102796.730 131371.084 6.835 6.903 7.447 6.835 6.903 7.447
8750.000 -916921.972 2670.046 5628.174 45560.354 369.904 -1100124.249 128973.800 6.669 6.765 7.476 6.669 6.765 7.476
9000.000 -918240.067 2866.929 5896.083 45523.718 429.173 -1103114.096 130158.127 6.516 6.622 7.204 6.516 6.622 7.204
9250.000 -916429.830 2598.084 5812.299 45708.484 473.343 -1100759.555 129737.515 6.305 6.421 7.560 6.305 6.421 7.560
9500.000 -916807.028 2691.650 5856.353 45530.011 468.681 -1102609.779 131256.055 6.823 6.892 7.342 6.823 6.892 7.342
9750.000 -917151.996 2635.354 5736.070 45695.986 441.103 -1101247.802 129587.293 7.148 7.232 7.465 7.148 7.232 7.465
10000.000 -916407.414 2697.055 5812.658 46090.064 422.736 -1101245.753 129815.827 7.065 7.140 7.406 7.065 7.140 7.406
10250.000 -917246.978 2607.234 5625.497 45865.802 369.048 -1101765.901 130051.340 7.068 7.125 7.693 7.068 7.125 7.693
10500.000 -915903.589 2690.711 5716.737 45774.194 389.751 -1102347.483 131872.503 7.262 7.339 8.304 7.262 7.339 8.304
10750.000 -916989.327 2795.477 5656.591 46068.353 386.978 -1103530.555 131633.830 7.038 7.099 8.098 7.038 7.099 8.098
11000.000 -916597.462 2726.742 5671.964 46030.057 415.013 -1101668.267 130227.029 7.317 7.392 8.062 7.317 7.392 8.062
11250.000 -918364.369 2645.740 5783.790 46528.952 400.972 -1101239.100 127515.276 7.093 7.187 7.361 7.093 7.187 7.361
11500.000 -918025.980 2675.553 5813.319 46136.280 396.878 -1102472.083 129424.074 7.360 7.454 7.593 7.360 7.454 7.593
11750.000 -917834.464 2730.647 5680.989 46040.345 405.681 -1103006.500 130314.373 7.472 7.584 7.779 7.472 7.584 7.779
12000.000 -917540.891 2646.475 5617.513 46136.621 455.301 -1102027.124 129630.324 7.568 7.664 8.006 7.568 7.664 8.006
12250.000 -917402.345 2733.181 5839.631 46117.633 424.202 -1102600.699 130083.708 7.387 7.457 7.248 7.387 7.457 7.248
12500.000 -916985.898 2712.105 5755.613 45985.048 376.719 -1102569.712 130754.329 6.670 6.765 6.711 6.670 6.765 6.711
12750.000 -916492.867 2846.408 5625.694 45934.028 397.304 -1101925.865 130629.564 6.750 6.822 7.835 6.750 6.822 7.835
13000.000 -916735.529 2841.819 5888.152 45505.240 423.625 -1101403.060 130008.695 6.935 6.956 7.782 6.935 6.956 7.782
13250.000 -917364.044 2715.688 5912.686 45901.826 418.412 -1101396.365 129083.710 6.113 6.157 7.155 6.113 6.157 7.155
13500.000 -917267.012 2750.847 5845.964 45645.266 423.321 -1101522.511 129590.103 5.956 6.031 6.015 5.956 6.031 6.015
13750.000 -915152.244 2630.084 5815.334 45973.836 392.155 -1099698.477 129734.825 5.553 5.611 5.749 5.553 5.611 5.749
14000.000 -915797.304 2523.747 5892.641 45988.257 474.958 -1101338.483 130661.576 5.306 5.329 5.829 5.306 5.329 5.829
14250.000 -917265.923 2708.307 5801.816 45960.676 423.555 -1101670.193 129509.916 5.307 5.354 6.243 5.307 5.354 6.243
14500.000 -916620.338 2733.612 5921.098 46126.038 405.517 -1102443.123 130636.521 5.398 5.434 6.220 5.398 5.434 6.220
14750.000 -917836.298 2689.114 5779.823 45747.570 437.045 -1102870.065 130380.216 5.406 5.453 5.919 5.406 5.453 5.919
15000.000 -917022.847 2548.879 5824.867 46116.546 419.820 -1102062.419 130129.460 5.188 5.190 6.032 5.188 5.190 6.032
15250.000 -917402.657 2720.714 5728.851 46051.917 388.612 -1103385.997 131093.247 5.267 5.261 5.884 5.267 5.261 5.884
15500.000 -916395.247 2699.017 5797.150 45624.443 438.071 -1101543.081 130589.153 5.222 5.226 5.683 5.222 5.226 5.683
15750.000 -916960.086 2821.206 5764.854 46006.224 441.571 -1100231.251 128237.311 5.383 5.425 5.653 5.383 5.425 5.653
16000.000 -916931.231 2725.571 5811.738 45804.077 403.584 -1102016.912 130340.712 5.160 5.211 5.455 5.160 5.211 5.455
16250.000 -917564.764 2619.107 5735.941 46129.618 328.860 -1101420.838 129042.548 4.974 4.996 5.347 4.974 4.996 5.347
16500.000 -917231.074 2762.627 5922.638 45587.766 391.664 -1102068.865 130173.097 5.016 5.049 5.376 5.016 5.049 5.376
16750.000 -916708.030 2687.040 5872.991 45984.231 386.648 -1102157.415 130518.476 5.411 5.434 5.720 5.411 5.434 5.720
17000.000 -918288.811 2637.411 5775.752 46156.871 396.810 -1104132.936 130877.281 5.314 5.355 5.537 5.314 5.355 5.537
17250.000 -917931.429 2516.310 5627.503 46540.504 400.033 -1101753.841 128738.062 5.276 5.332 5.509 5.276 5.332 5.509
17500.000 -918134.883 2785.528 5754.323 45882.563 419.483 -1101015.673 128038.892 5.422 5.467 5.571 5.422 5.467 5.571
17750.000 -918478.167 2702.299 5669.729 45989.399 410.270 -1107127.936 133878.071 5.026 5.041 5.627 5.026 5.041 5.627
18000.000 -918244.074 2602.669 5947.591 46033.131 368.268 -1101838.577 128642.843 5.046 5.071 6.775 5.046 5.071 6.775
18250.000 -917575.453 2762.909 5768.066 46194.056 397.892 -1102637.904 129939.527 4.959 5.004 7.261 4.959 5.004 7.261
18500.000 -917263.390 2611.943 5663.057 46193.474 417.987 -1103583.934 131434.082 5.057 5.087 6.565 5.057 5.087 6.565
18750.000 -917080.139 2702.751 5823.982 46236.608 421.357 -1104314.202 132049.365 4.970 4.991 6.202 4.970 4.991 6.202
19000.000 -916320.008 2692.101 5764.568 46125.960 467.053 -1102157.144 130787.454 4.986 5.030 6.040 4.986 5.030 6.040
19250.000 -916167.126 2655.975 5924.223 46133.791 446.420 -1103656.123 132328.588 5.073 5.111 6.728 5.073 5.111 6.728
19500.000 -918624.442 2674.203 5667.922 45977.305 424.795 -1102727.143 129358.476 5.014 5.072 6.293 5.014 5.072 6.293
19750.000 -917404.325 2642.903 5954.969 46006.081 463.927 -1102036.771 129564.565 5.198 5.194 6.340 5.198 5.194 6.340
20000.000 -916508.519 2590.055 5918.431 45726.760 442.034 -1101176.043 129990.245 5.152 5.143 5.986 5.152 5.143 5.986
20250.000 -916651.571 2688.840 5759.584 46130.196 401.022 -1101161.196 129529.982 4.678 4.680 5.215 4.678 4.680 5.215
20500.000 -918067.885 2551.356 5865.789 46165.823 434.167 -1103703.688 130618.668 4.757 4.738 5.398 4.757 4.738 5.398
20750.000 -918722.685 2692.700 5652.145 46281.683 380.112 -1104298.908 130569.583 4.535 4.534 5.443 4.535 4.534 5.443
21000.000 -918084.497 2643.784 5862.772 45913.769 445.444 -1104981.521 132031.256 4.362 4.350 5.145 4.362 4.350 5.145
21250.000 -917760.253 2704.265 5767.145 45716.203 408.383 -1100287.626 127931.377 4.767 4.776 5.402 4.767 4.776 5.402
21500.000 -916705.478 2675.426 5773.960 45930.885 408.501 -1101489.427 129995.178 4.719 4.695 5.225 4.719 4.695 5.225
21750.000 -917461.518 2611.229 5757.806 45878.907 423.596 -1102782.520 130649.465 4.811 4.806 5.346 4.811 4.806 5.346
22000.000 -916976.348 2646.010 6006.638 45506.880 393.952 -1100730.728 129200.900 4.693 4.666 5.578 4.693 4.666 5.578
22250.000 -916620.679 2592.667 5800.580 45930.803 390.123 -1099698.683 128363.831 4.767 4.750 6.074 4.767 4.750 6.074
22500.000 -918795.704 2573.208 5787.894 45578.664 391.962 -1103135.126 130007.694 4.863 4.834 5.902 4.863 4.834 5.902
22750.000 -916518.301 2579.032 5821.485 45596.095 374.101 -1101696.574 130807.560 4.926 4.905 6.436 4.926 4.905 6.436
23000.000 -917685.975 2636.007 5952.120 45620.577 376.951 -1101320.052 129048.423 4.962 4.929 6.996 4.962 4.929 6.996
23250.000 -916382.212 2752.271 5702.605 45553.410 401.022 -1101986.978 131195.457 5.308 5.293 6.429 5.308 5.293 6.429
23500.000 -916935.916 2715.441 5696.329 46019.377 426.397 -1102217.872 130424.412 5.009 4.973 6.027 5.009 4.973 6.027
23750.000 -918070.555 2629.093 5804.307 45948.101 476.846 -1102092.071 129163.170 4.911 4.889 6.592 4.911 4.889 6.592
24000.000 -918235.838 2591.827 5939.522 45919.286 388.862 -1102231.961 129156.626 4.825 4.815 5.706 4.825 4.815 5.706
24250.000 -917726.840 2682.410 5869.097 45584.382 462.919 -1102260.693 129935.046 4.800 4.781 5.514 4.800 4.781 5.514
24500.000 -915529.144 2618.877 5688.255 45698.752 392.226 -1099547.097 129619.843 4.770 4.747 5.621 4.770 4.747 5.621
24750.000 -916847.396 2860.266 6014.613 45386.190 371.230 -1102030.471 130550.775 4.511 4.490 5.249 4.511 4.490 5.249
25000.000 -917583.701 2751.159 5818.861 45542.934 424.027 -1102493.190 130372.507 4.842 4.817 5.571 4.842 4.817 5.571
25250.000 -917182.133 2722.867 5742.177 45938.079 406.256 -1102247.260 130255.748 4.734 4.698 5.365 4.734 4.698 5.365
25500.000 -917700.496 2782.238 5666.217 45637.749 412.364 -1101137.172 128938.107 4.910 4.873 6.605 4.910 4.873 6.605
25750.000 -919012.849 2683.893 5760.986 45748.789 399.929 -1102220.721 128614.275 4.994 4.965 6.659 4.994 4.965 6.659
26000.000 -917032.780 2879.705 5642.585 45519.258 398.840 -1099382.581 127909.414 4.819 4.802 6.728 4.819 4.802 6.728
26250.000 -918016.852 2732.214 5881.473 45583.013 400.119 -1100593.952 127980.280 4.659 4.619 6.304 4.659 4.619 6.304
26500.000 -917213.391 2761.431 5813.360 45441.263 406.829 -1102671.079 131034.805 4.541 4.512 6.372 4.541 4.512 6.372
26750.000 -916470.757 2679.639 5823.991 45600.949 445.438 -1101867.432 130846.659 4.353 4.340 6.114 4.353 4.340 6.114
27000.000 -916844.935 2732.002 5753.157 45679.816 403.305 -1100980.156 129566.942 4.604 4.575 6.349 4.604 4.575 6.349
27250.000 -918185.332 2614.176 5945.271 45275.033 443.883 -1103015.165 130551.470 4.185 4.179 5.332 4.185 4.179 5.332
27500.000 -917524.313 2673.411 5479.002 45910.157 393.800 -1102243.889 130263.205 4.367 4.343 5.570 4.367 4.343 5.570
27750.000 -916706.835 2553.737 5882.783 45884.424 452.079 -1100233.550 128753.692 4.465 4.448 5.564 4.465 4.448 5.564
28000.000 -917870.559 2799.973 5754.625 46021.627 425.460 -1103016.796 130144.553 4.419 4.407 5.545 4.419 4.407 5.545
28250.000 -917951.874 2653.403 5751.843 45823.852 466.812 -1104131.139 131483.355 4.392 4.375 5.832 4.392 4.375 5.832
28500.000 -917477.988 2562.501 5823.081 46238.731 423.381 -1104533.072 132007.390 4.646 4.617 6.546 4.646 4.617 6.546
28750.000 -917437.368 2588.459 5633.900 46084.838 355.135 -1101937.457 129837.758 4.663 4.622 6.570 4.663 4.622 6.570
29000.000 -916545.155 2611.081 5883.878 45990.432 439.638 -1100602.651 129132.467 4.700 4.673 6.508 4.700 4.673 6.508
29250.000 -918363.706 2659.989 5854.707 46045.400 408.425 -1103607.451 130275.225 4.979 4.936 6.717 4.979 4.936 6.717
29500.000 -916542.415 2818.373 5880.473 45669.482 423.135 -1099645.454 128311.577 4.729 4.690 6.391 4.729 4.690 6.391
29750.000 -917084.220 2838.973 5831.046 45580.148 457.134 -1101377.237 129585.716 4.636 4.598 6.327 4.636 4.598 6.327
30000.000 -917680.952 2632.117 5835.367 45664.452 424.125 -1100108.241 127871.228 4.561 4.531 6.064 4.561 4.531 6.064
30250.000 -917680.262 2763.002 5855.115 45644.690 430.256 -1102749.509 130376.184 4.708 4.670 5.999 4.708 4.670 5.999
30500.000 -916364.961 2616.220 5613.639 45863.213 483.826 -1100619.027 129677.168 4.694 4.645 6.115 4.694 4.645 6.115
30750.000 -916993.890 2655.968 5802.105 45910.770 418.756 -1101209.842 129428.354 4.070 4.043 5.827 4.070 4.043 5.827
31000.000 -916961.297 2704.658 5895.840 45490.590 409.109 -1100678.215 129216.722 3.932 3.896 5.294 3.932 3.896 5.294
31250.000 -918138.272 2646.957 5929.740 45746.370 412.394 -1104408.425 131534.692 3.985 3.952 5.278 3.985 3.952 5.278
31500.000 -916672.243 2717.488 5981.250 45737.308 380.103 -1102012.023 130523.631 3.979 3.948 5.427 3.979 3.948 5.427
31750.000 -916670.326 2687.686 5700.625 45540.222 461.377 -1101235.301 130175.064 3.976 3.941 5.899 3.976 3.941 5.899
32000.000 -916506.390 2639.215 5830.944 45585.313 443.376 -1101127.037 130121.798 4.143 4.102 5.449 4.143 4.102 5.449
32250.000 -917213.284 2542.422 5769.657 45909.027 464.072 -1101721.528 129823.066 3.897 3.863 5.920 3.897 3.863 5.920
32500.000 -917657.533 2719.618 5622.224 46011.394 417.792 -1102381.412 129952.851 4.006 3.976 5.219 4.006 3.976 5.219
32750.000 -917442.727 2638.876 5888.016 45385.795 433.014 -1100984.896 129196.468 3.905 3.900 5.136 3.905 3.900 5.136
33000.000 -917006.139 2574.763 5730.476 45803.031 378.494 -1101291.024 129798.120 3.803 3.781 5.966 3.803 3.781 5.966
33250.000 -915976.040 2687.602 5788.137 45783.529 427.897 -1101994.006 131330.800 3.837 3.815 5.186 3.837 3.815 5.186
33500.000 -916955.591 2784.061 5836.156 45630.837 420.368 -1102997.950 131370.936 3.754 3.733 5.010 3.754 3.733 5.010
33750.000 -918097.630 2679.510 5871.761 45625.285 423.018 -1102761.075 130063.871 3.913 3.888 4.839 3.913 3.888 4.839
34000.000 -917705.356 2695.244 5838.237 45791.488 446.558 -1100095.141 127618.257 3.822 3.798 4.619 3.822 3.798 4.619
34250.000 -916985.297 2673.587 5700.442 45906.190 397.697 -1101097.042 129433.829 4.174 4.144 5.059 4.174 4.144 5.059
34500.000 -916167.536 2614.007 5838.228 45712.302 374.565 -1101032.370 130325.731 4.109 4.093 4.845 4.109 4.093 4.845
34750.000 -918556.301 2779.177 5766.812 45928.675 405.865 -1103679.251 130242.421 3.908 3.887 4.511 3.908 3.887 4.511
35000.000 -917243.699 2662.192 5678.710 46207.244 373.301 -1102079.507 129914.362 3.895 3.872 4.712 3.895 3.872 4.712
35250.000 -917427.674 2491.740 5838.764 45750.829 454.383 -1101196.692 129233.302 3.993 3.973 5.053 3.993 3.973 5.053
35500.000 -918191.929 2606.168 5525.813 45990.028 465.996 -1100642.096 127862.162 4.032 4.024 4.795 4.032 4.024 4.795
35750.000 -918920.974 2736.747 5741.808 45763.741 393.499 -1102980.496 129423.727 3.884 3.871 4.634 3.884 3.871 4.634
36000.000 -917014.639 2597.033 5784.504 45802.951 362.496 -1101390.326 129828.704 3.718 3.691 4.731 3.718 3.691 4.731
36250.000 -916609.055 2622.640 5833.791 46280.309 374.244 -1103674.499 131954.460 3.710 3.717 4.856 3.710 3.717 4.856
36500.000 -917862.278 2653.603 5679.184 46075.972 433.648 -1101210.246 128505.561 3.794 3.782 5.113 3.794 3.782 5.113
36750.000 -918421.104 2700.632 5814.538 45642.568 388.264 -1102003.135 129036.029 3.658 3.640 5.415 3.658 3.640 5.415
37000.000 -916897.145 2527.314 5702.895 45713.511 423.601 -1102567.594 131303.129 3.661 3.638 5.413 3.661 3.638 5.413
37250.000 -917820.042 2629.451 5676.704 46061.319 437.244 -1102818.835 130194.074 3.665 3.664 5.867 3.665 3.664 5.867
37500.000 -918646.451 2643.295 5853.742 45753.248 404.536 -1102759.078 129457.806 3.848 3.853 4.886 3.848 3.853 4.886
37750.000 -917598.835 2809.631 5760.541 45963.172 439.256 -1101299.254 128727.820 3.866 3.859 4.762 3.866 3.859 4.762
38000.000 -917894.543 2672.048 5663.078 46094.539 425.137 -1102016.476 129267.131 3.610 3.614 4.535 3.610 3.614 4.535
38250.000 -917121.106 2606.765 5904.222 45901.120 439.117 -1101131.518 129159.189 3.735 3.719 5.590 3.735 3.719 5.590
38500.000 -917014.119 2646.246 5796.959 46313.736 393.039 -1101826.474 129662.376 3.949 3.948 5.771 3.949 3.948 5.771
38750.000 -918235.422 2771.827 5730.654 45868.529 413.546 -1100224.247 127204.269 3.978 3.950 5.822 3.978 3.950 5.822
39000.000 -916249.255 2665.867 5994.350 45777.654 385.297 -1101258.018 130185.595 4.389 4.414 6.411 4.389 4.414 6.411
39250.000 -917095.037 2803.131 5750.415 45871.593 390.374 -1099224.766 127314.216 4.712 4.799 5.135 4.712 4.799 5.135
39500.000 -916562.666 2659.638 5775.939 45942.008 405.507 -1099998.007 128652.250 5.126 5.209 5.599 5.126 5.209 5.599
39750.000 -916568.016 2680.218 5774.363 45798.547 351.354 -1100735.910 129563.413 5.095 5.086 5.742 5.095 5.086 5.742
40000.000 -916883.447 2886.149 5686.875 45849.702 433.675 -1100024.198 128284.350 5.000 5.022 6.697 5.000 5.022 6.697
40250.000 -917979.383 2859.128 5843.153 45518.967 407.604 -1103842.092 131233.858 5.238 5.285 5.819 5.238 5.285 5.819
40500.000 -917174.287 2626.410 5721.349 45996.928 439.573 -1101332.162 129373.615 5.139 5.192 6.380 5.139 5.192 6.380
40750.000 -917076.521 2748.710 5758.917 45749.655 418.911 -1102044.276 130291.562 5.202 5.247 6.359 5.202 5.247 6.359
41000.000 -917198.742 2656.439 6091.958 45748.209 392.988 -1102741.773 130653.437 4.896 4.954 6.228 4.896 4.954 6.228
41250.000 -917492.326 2565.584 5912.797 45756.362 440.840 -1103370.982 131203.073 4.911 4.952 6.434 4.911 4.952 6.434
41500.000 -918367.023 2815.743 5775.263 45420.755 433.561 -1101368.422 128556.077 4.617 4.621 5.992 4.617 4.621 5.992
41750.000 -917134.796 2623.891 5780.605 46178.139 409.200 -1102766.778 130640.148 5.193 5.230 6.432 5.193 5.230 6.432
42000.000 -916820.575 2592.711 5761.360 45840.480 437.269 -1101952.222 130499.827 4.930 4.956 5.726 4.930 4.956 5.726
42250.000 -916159.173 2571.885 6109.377 45781.618 398.083 -1102395.528 131375.393 4.965 4.982 5.742 4.965 4.982 5.742
42500.000 -917005.064 2715.712 5696.777 45727.606 397.521 -1102580.740 131038.061 4.582 4.663 5.411 4.582 4.663 5.411
42750.000 -915737.638 2662.471 5848.964 46011.894 446.022 -1101308.240 130601.251 4.618 4.647 5.864 4.618 4.647 5.864
43000.000 -916230.457 2771.071 5931.801 45733.505 413.268 -1100489.143 129409.042 5.017 5.052 6.580 5.017 5.052 6.580
43250.000 -916062.376 2743.122 5676.034 45772.224 402.260 -1101882.686 131226.670 4.533 4.557 5.260 4.533 4.557 5.260
43500.000 -917812.734 2547.446 5783.274 45903.583 403.608 -1102513.287 130062.642 5.113 5.209 6.721 5.113 5.209 6.721
43750.000 -917814.407 2690.336 5733.552 45881.613 429.707 -1101513.038 128963.422 4.930 4.999 5.920 4.930 4.999 5.920
44000.000 -915205.804 2705.036 5862.613 45681.766 391.230 -1099747.583 129901.134 4.746 4.820 6.081 4.746 4.820 6.081
44250.000 -916782.847 2730.674 5907.264 45683.640 420.772 -1103431.972 131906.774 4.828 4.862 6.688 4.828 4.862 6.688
44500.000 -917553.604 2787.683 5880.304 45590.784 395.537 -1102948.889 130740.977 4.938 5.003 6.646 4.938 5.003 6.646
44750.000 -916713.871 2828.324 5962.179 45576.774 445.330 -1101492.200 129965.723 5.312 5.416 6.747 5.312 5.416 6.747
45000.000 -917126.513 2598.695 5934.678 45672.603 398.895 -1101926.483 130195.098 5.139 5.220 6.742 5.139 5.220 6.742
45250.000 -917920.348 2754.909 5968.508 45575.337 441.483 -1103018.747 130358.162 5.232 5.284 6.709 5.232 5.284 6.709
45500.000 -918199.663 2574.186 5941.407 45812.346 392.655 -1104561.756 131641.499 5.989 6.087 6.798 5.989 6.087 6.798
45750.000 -917970.489 2763.634 5908.816 45878.019 378.078 -1102339.351 129440.315 6.063 6.135 6.818 6.063 6.135 6.818
46000.000 -917501.409 2673.133 5869.572 45698.108 384.580 -1100608.599 128481.796 5.696 5.730 6.574 5.696 5.730 6.574
46250.000 -917515.372 2658.250 5881.289 45460.141 377.021 -1099390.049 127497.974 5.713 5.785 6.623 5.713 5.785 6.623
46500.000 -916764.339 2698.422 5839.588 45509.827 426.822 -1101503.794 130264.796 5.683 5.747 6.507 5.683 5.747 6.507
46750.000 -916945.753 2775.456 5927.421 45757.742 396.082 -1102789.679 130987.224 5.394 5.423 6.639 5.394 5.423 6.639
47000.000 -916797.035 2563.864 5842.243 45950.902 421.530 -1101605.514 130029.939 6.038 6.145 7.242 6.038 6.145 7.242
47250.000 -918234.931 2731.465 5954.043 45350.208 415.448 -1101789.118 129103.022 5.823 5.898 6.984 5.823 5.898 6.984
47500.000 -918259.822 2610.835 5766.248 45676.002 427.474 -1102618.964 129878.583 5.519 5.584 7.508 5.519 5.584 7.508
47750.000 -917542.858 2715.673 5852.773 45935.419 431.085 -1103429.918 130952.110 6.209 6.244 8.039 6.209 6.244 8.039
48000.000 -917573.591 2672.125 5791.938 45749.863 414.878 -1103779.895 131577.499 6.143 6.191 8.016 6.143 6.191 8.016
48250.000 -917440.870 2847.081 5856.201 45463.175 391.019 -1102608.016 130609.670 6.715 6.777 8.093 6.715 6.777 8.093
48500.000 -917296.151 2714.701 5878.062 45916.271 393.821 -1102939.367 130740.361 6.560 6.646 7.323 6.560 6.646 7.323
48750.000 -917353.712 2700.766 6034.705 45853.490 435.549 -1100726.938 128348.716 6.296 6.307 7.073 6.296 6.307 7.073
49000.000 -917756.861 2632.140 5852.619 46075.512 466.772 -1103141.736 130357.833 6.433 6.514 6.940 6.433 6.514 6.940
49250.000 -917976.994 2628.764 5788.459 45837.663 405.030 -1102757.496 130120.585 6.128 6.223 6.846 6.128 6.223 6.846
49500.000 -918070.960 2806.120 5727.025 45865.151 417.050 -1104265.436 131379.130 6.184 6.294 6.611 6.184 6.294 6.611
49750.000 -917223.839 2434.172 5798.714 45984.054 408.616 -1100660.479 128811.084 6.579 6.692 6.849 6.579 6.692 6.849
50000.000 -917386.940 2577.784 5721.697 45970.205 425.039 -1103975.478 131893.813 6.067 6.107 6.654 6.067 6.107 6.654
50250.000 -918970.074 2748.777 5803.816 45535.730 405.794 -1102146.048 128681.856 6.200 6.287 7.456 6.200 6.287 7.456
50500.000 -917943.313 2866.585 5749.340 45829.678 398.171 -1103298.981 130511.894 6.133 6.206 7.407 6.133 6.206 7.407
50750.000 -917158.634 2558.581 5823.096 45950.877 396.547 -1103104.121 131216.385 6.136 6.200 7.954 6.136 6.200 7.954
51000.000 -915700.737 2674.534 5835.160 45816.457 421.846 -1100656.811 130208.077 6.404 6.486 7.596 6.404 6.486 7.596
51250.000 -915896.267 2587.909 5814.012 45694.385 394.144 -1101064.615 130677.897 5.927 5.955 7.512 5.927 5.955 7.512
51500.000 -916025.131 2690.615 5785.347 45745.197 406.076 -1102716.504 132064.137 5.033 5.005 6.646 5.033 5.005 6.646
51750.000 -918192.607 2773.367 5810.011 45449.437 395.772 -1101496.754 128875.560 5.551 5.530 6.399 5.551 5.530 6.399
52000.000 -917688.942 2684.144 5898.084 45504.501 392.054 -1101436.317 129268.591 5.325 5.314 5.938 5.325 5.314 5.938
52250.000 -916292.977 2586.087 5824.673 45635.269 418.425 -1102208.201 131450.770 5.543 5.518 6.168 5.543 5.518 6.168
52500.000 -918734.289 2625.163 5707.674 45631.076 411.484 -1101683.875 128574.189 5.892 5.915 6.373 5.892 5.915 6.373
52750.000 -918221.055 2800.208 5781.119 45697.818 415.178 -1102992.589 130077.211 5.803 5.845 6.087 5.803 5.845 6.087
53000.000 -918207.069 2671.203 5746.061 45756.788 434.609 -1100140.900 127325.171 6.222 6.314 6.292 6.222 6.314 6.292
53250.000 -916884.474 2601.985 6102.870 45542.842 423.022 -1101797.265 130242.071 5.761 5.787 5.939 5.761 5.787 5.939
53500.000 -916401.124 2576.726 5896.159 45811.526 423.482 -1102101.883 130992.867 6.117 6.157 6.231 6.117 6.157 6.231
53750.000 -917799.357 2593.369 5972.321 45674.743 394.735 -1102314.820 129880.295 6.199 6.279 6.559 6.199 6.279 6.559
54000.000 -916860.723 2487.008 5892.640 45947.639 508.467 -1100740.828 129044.350 5.688 5.756 6.288 5.688 5.756 6.288
54250.000 -918487.678 2783.297 5805.182 45765.677 424.387 -1103746.474 130480.253 5.383 5.390 6.541 5.383 5.390 6.541
54500.000 -918229.936 2740.086 5862.585 45465.975 449.455 -1101507.380 128759.342 5.453 5.491 6.145 5.453 5.491 6.145
54750.000 -918115.441 2671.738 5849.749 45448.036 427.977 -1101619.670 129106.730 5.650 5.680 6.353 5.650 5.680 6.353
55000.000 -916127.209 2742.110 5921.872 45554.661 400.428 -1101702.770 130956.491 5.179 5.188 6.176 5.179 5.188 6.176
55250.000 -919670.658 2755.551 5915.492 45556.465 406.917 -1103787.128 129482.044 5.964 6.006 6.502 5.964 6.006 6.502
55500.000 -916460.745 2711.027 5696.135 46064.292 423.385 -1101720.605 130365.021 6.264 6.338 6.692 6.264 6.338 6.692
55750.000 -916809.743 2762.749 5862.558 45585.692 396.980 -1102337.300 130919.578 5.615 5.652 6.701 5.615 5.652 6.701
56000.000 -917678.378 2767.181 5876.185 45863.460 410.088 -1102736.198 130140.905 6.359 6.385 7.113 6.359 6.385 7.113
56250.000 -915695.952 2603.747 5925.875 45623.595 367.816 -1099762.713 129545.727 6.333 6.435 6.876 6.333 6.435 6.876
56500.000 -917691.212 2635.881 5927.440 45802.608 374.477 -1103268.111 130836.494 5.974 6.030 6.673 5.974 6.030 6.673
56750.000 -916840.992 2588.286 5779.450 45462.455 462.473 -1101124.913 129991.259 5.795 5.854 6.765 5.795 5.854 6.765
57000.000 -916830.418 2550.140 5741.405 45782.218 452.125 -1102850.861 131494.555 5.624 5.644 6.754 5.624 5.644 6.754
57250.000 -916628.872 2726.245 6037.557 45504.229 396.697 -1101998.124 130704.524 6.103 6.197 6.724 6.103 6.197 6.724
57500.000 -915986.479 2736.985 5810.057 45238.250 431.405 -1100087.816 129884.641 5.957 6.014 6.539 5.957 6.014 6.539
57750.000 -916934.110 2644.605 5852.113 45581.178 395.743 -1104375.339 132967.590 6.208 6.237 7.001 6.208 6.237 7.001
58000.000 -917087.807 2707.841 5976.702 45889.828 378.696 -1101746.583 129705.709 6.329 6.377 7.587 6.329 6.377 7.587
58250.000 -917230.240 2714.847 5729.684 45609.392 439.686 -1100309.662 128585.813 6.973 7.014 7.848 6.973 7.014 7.848
58500.000 -917052.015 2623.125 5927.425 45885.770 394.326 -1100851.335 128968.674 7.247 7.332 7.550 7.247 7.332 7.550
58750.000 -916608.946 2654.469 5792.123 45866.352 426.438 -1103324.033 131975.704 8.119 8.222 8.026 8.119 8.222 8.026
59000.000 -916418.835 2770.546 5983.390 45715.079 421.386 -1099701.542 128392.306 8.031 8.124 8.709 8.031 8.124 8.709
59250.000 -917569.429 2552.844 5947.786 45594.371 447.160 -1101097.072 128985.483 7.869 7.973 8.605 7.869 7.973 8.605
59500.000 -916303.344 2643.684 5857.288 45866.744 423.771 -1101057.687 129962.855 8.039 8.111 8.697 8.039 8.111 8.697
59750.000 -917778.285 2721.218 5906.222 45703.640 370.726 -1102411.816 129931.725 8.717 8.809 8.918 8.717 8.809 8.918
60000.000 -918406.341 2720.689 5790.542 45548.028 414.547 -1102764.628 129884.480 8.246 8.312 9.122 8.246 8.312 9.122
60250.000 -916767.341 2769.119 6075.012 45495.698 438.635 -1100015.121 128469.317 7.991 8.092 8.991 7.991 8.092 8.991
60500.000 -917517.270 2712.255 5814.316 45729.756 419.157 -1103076.608 130883.855 7.320 7.336 8.307 7.320 7.336 8.307
60750.000 -917540.061 2675.504 5832.990 45794.773 434.773 -1101998.759 129720.658 6.956 7.001 8.207 6.956 7.001 8.207
61000.000 -917784.650 2793.855 5831.322 45772.406 450.870 -1102151.610 129518.507 7.148 7.147 7.981 7.148 7.147 7.981
61250.000 -917428.523 2824.072 5838.372 45559.996 431.688 -1102461.475 130378.825 7.090 7.151 8.157 7.090 7.151 8.157
61500.000 -917766.182 2804.363 5872.762 46136.341 382.827 -1101816.355 128853.881 6.849 6.859 8.324 6.849 6.859 8.324
61750.000 -917239.992 2718.180 5846.491 45855.142 378.058 -1103965.780 131927.918 7.009 7.057 7.939 7.009 7.057 7.939
62000.000 -917014.111 2731.725 5727.068 45617.997 410.864 -1100506.975 129005.210 7.025 7.003 7.945 7.025 7.003 7.945
62250.000 -917610.530 2765.303 5841.629 45716.073 481.288 -1101657.645 129242.822 7.195 7.207 7.906 7.195 7.207 7.906
62500.000 -917097.361 2497.239 5729.874 46309.034 444.881 -1101834.180 129755.791 6.825 6.914 7.465 6.825 6.914 7.465
62750.000 -917020.070 2681.086 5874.208 45577.833 420.744 -1101667.842 130093.901 6.812 6.884 7.774 6.812 6.884 7.774
63000.000 -917312.973 2710.016 5958.984 45621.078 415.960 -1101168.496 129149.486 6.609 6.715 7.486 6.609 6.715 7.486
63250.000 -916763.660 2674.386 5726.313 45863.452 412.881 -1100552.683 129111.991 6.588 6.670 7.773 6.588 6.670 7.773
63500.000 -916840.091 2573.726 6021.901 45664.289 393.618 -1103524.574 132030.950 6.720 6.801 7.791 6.720 6.801 7.791
63750.000 -918096.850 2616.813 5681.520 46177.564 395.515 -1103666.183 130697.921 6.217 6.292 7.295 6.217 6.292 7.295
64000.000 -917331.692 2572.099 5836.723 45807.322 372.133 -1102682.117 130762.147 6.856 6.955 8.050 6.856 6.955 8.050
64250.000 -917556.333 2859.618 5766.329 45412.082 460.217 -1101536.463 129481.884 6.527 6.645 7.682 6.527 6.645 7.682
64500.000 -916927.404 2894.385 5917.440 45629.775 402.405 -1101911.323 130139.914 6.461 6.544 7.830 6.461 6.544 7.830
64750.000 -917149.024 2529.111 5750.571 45906.616 430.651 -1100654.415 128888.443 5.505 5.543 7.263 5.505 5.543 7.263
65000.000 -916583.558 2449.972 5718.488 46081.804 424.536 -1101325.303 130066.945 5.637 5.644 7.298 5.637 5.644 7.298
65250.000 -917841.903 2532.990 5761.775 45792.223 409.364 -1101817.891 129479.637 4.679 4.683 6.966 4.679 4.683 6.966
65500.000 -918050.418 2637.102 5819.978 45970.427 385.041 -1103400.636 130537.671 4.291 4.275 6.405 4.291 4.275 6.405
65750.000 -917088.015 2610.029 5852.658 45878.916 401.158 -1101118.772 129287.997 5.712 5.696 7.779 5.712 5.696 7.779
66000.000 -918691.182 2690.493 5835.792 45691.853 401.595 -1102328.195 129017.280 4.745 4.773 5.918 4.745 4.773 5.918
66250.000 -918047.459 2844.119 5880.950 45729.968 400.771 -1101741.408 128838.142 4.623 4.665 6.069 4.623 4.665 6.069
66500.000 -917175.701 2655.773 5851.529 45666.171 424.798 -1101845.763 130071.790 6.297 6.352 7.463 6.297 6.352 7.463
66750.000 -917315.372 2620.594 5716.659 45812.521 425.693 -1103601.396 131710.557 6.335 6.329 7.408 6.335 6.329 7.408
67000.000 -917013.636 2515.125 5878.879 45631.313 408.357 -1101749.132 130301.821 6.107 6.125 6.906 6.107 6.125 6.906
67250.000 -916872.598 2528.369 5867.820 46068.497 410.544 -1103770.856 132023.026 6.736 6.769 7.138 6.736 6.769 7.138
67500.000 -917906.677 2559.527 5946.185 45785.421 457.318 -1102169.753 129514.626 6.449 6.476 6.974 6.449 6.476 6.974
67750.000 -918196.659 2589.448 5924.395 45643.500 379.438 -1100402.111 127668.670 6.041 6.037 6.811 6.041 6.037 6.811
68000.000 -916148.220 2623.100 5952.912 45346.922 414.535 -1099930.868 129445.180 6.878 6.912 7.860 6.878 6.912 7.860
68250.000 -915383.982 2673.339 5952.654 45764.477 405.077 -1101239.616 131060.086 6.629 6.658 7.410 6.629 6.658 7.410
68500.000 -916639.673 2605.107 6048.958 45755.384 426.847 -1101397.997 129922.027 6.511 6.508 7.150 6.511 6.508 7.150
68750.000 -917451.285 2749.312 5830.330 45619.735 422.167 -1102290.072 130217.243 6.530 6.525 7.227 6.530 6.525 7.227
69000.000 -917168.140 2742.095 5877.921 45435.452 431.605 -1099939.272 128284.060 6.514 6.540 7.431 6.514 6.540 7.431
69250.000 -918163.336 2755.983 6077.874 45456.378 411.238 -1102593.391 129728.582 6.423 6.447 7.223 6.423 6.447 7.223
69500.000 -917353.148 2722.417 5757.227 45894.565 407.076 -1103403.740 131269.307 6.430 6.444 6.921 6.430 6.444 6.921
69750.000 -917356.319 2665.916 6001.366 45508.058 409.262 -1103017.771 131076.851 6.957 7.030 7.367 6.957 7.030 7.367
70000.000 -917980.917 2749.404 5593.128 46102.603 371.712 -1102630.688 129832.924 6.542 6.564 7.237 6.542 6.564 7.237
70250.000 -916723.938 2493.082 5578.493 46104.090 394.579 -1103308.849 132014.666 6.459 6.482 7.037 6.459 6.482 7.037
70500.000 -917392.386 2631.680 5762.086 46132.832 399.193 -1104276.872 131958.696 6.607 6.607 6.997 6.607 6.607 6.997
70750.000 -916112.907 2707.970 5759.622 45915.036 398.742 -1103301.157 132406.880 6.499 6.491 7.858 6.499 6.491 7.858
71000.000 -917037.123 2816.823 5657.710 45642.142 424.357 -1100192.627 128614.472 6.448 6.460 7.524 6.448 6.460 7.524
71250.000 -917702.099 2618.855 6021.890 45675.347 410.383 -1100737.455 128308.881 6.571 6.640 7.142 6.571 6.640 7.142
71500.000 -916786.005 2688.220 5654.230 45787.967 406.880 -1101082.091 129758.789 6.621 6.673 6.970 6.621 6.673 6.970
71750.000 -917785.072 2551.893 5828.294 45564.180 402.446 -1101491.666 129359.781 6.449 6.496 6.840 6.449 6.496 6.840
72000.000 -917284.242 2683.147 5814.190 45848.684 441.277 -1100826.318 128754.779 6.554 6.566 6.931 6.554 6.566 6.931
72250.000 -917989.340 2801.780 5930.389 45558.925 421.127 -1100240.313 127538.753 7.177 7.197 7.474 7.177 7.197 7.474
72500.000 -917726.805 2718.718 5844.272 45316.296 438.274 -1102822.287 130777.922 6.565 6.596 7.485 6.565 6.596 7.485
72750.000 -918161.352 2571.713 5860.471 45602.647 448.960 -1102566.852 129921.708 6.506 6.477 7.297 6.506 6.477 7.297
73000.000 -917507.993 2691.723 5794.842 45694.451 442.172 -1103329.927 131198.746 7.136 7.153 8.120 7.136 7.153 8.120
73250.000 -918912.389 2726.215 5902.423 45611.826 408.482 -1104683.997 131122.662 7.232 7.242 8.032 7.232 7.242 8.032
73500.000 -918304.020 2742.261 5884.861 45743.058 381.133 -1101734.181 128678.848 7.267 7.282 7.934 7.267 7.282 7.934
73750.000 -915988.271 2642.584 5872.823 45872.138 397.106 -1099579.396 128806.474 7.397 7.415 8.142 7.397 7.415 8.142
74000.000 -917029.956 2673.658 5856.539 45521.142 398.616 -1099069.041 127589.130 7.333 7.305 8.047 7.333 7.305 8.047
74250.000 -917315.912 2868.719 5987.753 45178.717 407.364 -1102861.170 131102.704 7.679 7.675 8.255 7.679 7.675 8.255
74500.000 -917704.764 2584.793 5967.290 45811.881 491.551 -1100867.801 128307.523 7.589 7.596 8.277 7.589 7.596 8.277
74750.000 -916373.409 2550.664 5944.928 45767.530 389.303 -1101078.821 130052.987 7.475 7.486 8.381 7.475 7.486 8.381
75000.000 -917007.326 2587.410 5959.919 45738.291 432.964 -1101881.404 130155.493 7.454 7.430 8.480 7.454 7.430 8.480
75250.000 -916784.199 2696.681 5660.170 45796.676 391.655 -1104124.443 132795.061 7.190 7.193 7.941 7.190 7.193 7.941
75500.000 -919098.921 2703.971 5982.605 45503.893 444.649 -1101618.536 127884.496 7.403 7.405 8.477 7.403 7.405 8.477
75750.000 -917373.561 2692.042 5841.330 45478.269 428.405 -1099864.885 128051.277 7.490 7.523 8.428 7.490 7.523 8.428
76000.000 -917616.273 2654.449 5981.267 45717.646 404.586 -1102294.445 129920.224 7.891 7.890 8.808 7.891 7.890 8.808
76250.000 -916770.966 2829.126 5819.523 45535.696 478.283 -1101983.183 130549.590 7.641 7.686 8.335 7.641 7.686 8.335
76500.000 -917512.939 2780.781 5811.052 45660.712 399.804 -1102164.947 129999.660 7.316 7.390 7.574 7.316 7.390 7.574
76750.000 -917064.125 2608.326 5917.503 45696.537 426.957 -1100518.500 128805.053 7.710 7.731 8.090 7.710 7.731 8.090
77000.000 -916963.417 2616.563 5931.089 45377.156 435.207 -1100472.720 129149.288 6.996 7.005 7.212 6.996 7.005 7.212
77250.000 -916800.568 2688.025 5959.518 45519.970 342.336 -1103001.740 131691.323 7.694 7.685 7.765 7.694 7.685 7.765
77500.000 -917443.862 2743.595 5736.392 45667.712 360.234 -1102054.172 130102.377 6.882 6.837 7.105 6.882 6.837 7.105
77750.000 -917550.967 2648.571 5824.492 45863.761 360.274 -1101283.641 129035.577 7.284 7.248 7.394 7.284 7.248 7.394
78000.000 -917245.825 2628.922 6055.060 46055.701 418.016 -1101570.606 129167.081 7.301 7.320 7.436 7.301 7.320 7.436
78250.000 -917448.948 2724.047 5916.701 45432.639 456.710 -1100999.294 129020.249 6.754 6.706 7.051 6.754 6.706 7.051
78500.000 -917040.103 2608.300 5837.877 45768.118 415.378 -1103150.304 131480.528 7.326 7.312 7.553 7.326 7.312 7.553
78750.000 -916874.148 2692.400 5801.556 45717.366 410.554 -1102050.569 130554.546 7.249 7.196 7.449 7.249 7.196 7.449
79000.000 -918532.004 2642.540 5977.838 46122.824 427.853 -1104233.265 130530.205 7.505 7.502 7.579 7.505 7.502 7.579
79250.000 -919034.025 2498.230 5788.350 45751.529 371.390 -1101710.844 128267.320 7.493 7.523 7.469 7.493 7.523 7.469
79500.000 -918655.079 2657.675 5729.004 45831.761 447.479 -1102921.474 129600.476 6.152 6.117 6.377 6.152 6.117 6.377
79750.000 -916336.732 2517.256 5836.568 45978.314 425.693 -1101655.824 130561.261 6.366 6.333 6.620 6.366 6.333 6.620
80000.000 -919482.621 2731.566 5871.488 45652.192 398.331 -1103369.780 129233.583 6.443 6.438 6.776 6.443 6.438 6.776
80250.000 -916798.232 2806.895 5962.924 45760.685 366.284 -1101647.680 129952.660 6.105 6.070 7.440 6.105 6.070 7.440
80500.000 -916471.932 2719.433 5951.694 45872.185 415.420 -1101354.067 129923.404 6.420 6.461 7.503 6.420 6.461 7.503
80750.000 -917197.239 2661.466 5697.891 45848.955 436.783 -1103055.269 131212.935 6.905 6.877 8.131 6.905 6.877 8.131
81000.000 -917486.509 2649.497 5797.280 45946.840 401.634 -1102455.443 130173.684 7.098 7.058 7.702 7.098 7.058 7.702
81250.000 -917205.324 2740.512 5881.149 45625.127 417.142 -1101714.642 129845.388 6.925 6.913 8.127 6.925 6.913 8.127
81500.000 -917503.163 2630.972 5872.110 45694.088 385.949 -1102352.638 130266.355 6.865 6.843 7.897 6.865 6.843 7.897
81750.000 -916952.044 2735.639 5799.316 45203.924 406.557 -1101754.784 130657.303 6.819 6.813 7.356 6.819 6.813 7.356
82000.000 -916749.962 2561.250 5724.163 45565.545 370.472 -1102946.405 131975.013 6.526 6.515 8.027 6.526 6.515 8.027
82250.000 -916914.775 2617.774 5749.157 45972.060 401.191 -1101593.217 129938.259 6.907 6.937 8.478 6.907 6.937 8.478
82500.000 -916067.581 2668.509 5936.755 45355.357 432.549 -1102048.086 131587.335 7.608 7.670 8.891 7.608 7.670 8.891
82750.000 -918549.472 2505.773 5894.084 45787.408 372.959 -1104285.512 131175.816 8.036 8.107 9.138 8.036 8.107 9.138
83000.000 -918371.289 2877.428 5909.788 45441.000 421.742 -1100988.312 127967.064 7.665 7.697 8.751 7.665 7.697 8.751
83250.000 -919018.592 2663.776 5891.414 45554.781 391.337 -1104244.807 130724.908 6.524 6.592 7.341 6.524 6.592 7.341
83500.000 -916965.431 2657.680 5857.978 45670.736 444.090 -1100664.377 129068.463 6.463 6.492 7.651 6.463 6.492 7.651
83750.000 -917406.774 2702.455 5960.146 45558.670 362.067 -1100629.799 128639.687 6.574 6.562 7.851 6.574 6.562 7.851
84000.000 -917335.556 2696.328 5799.823 45665.293 460.286 -1100225.397 128268.111 6.327 6.312 7.398 6.327 6.312 7.398
84250.000 -917593.727 2609.185 5946.880 45268.347 404.254 -1101979.924 130157.531 7.170 7.140 7.826 7.170 7.140 7.826
84500.000 -917057.464 2809.277 5764.317 45472.888 446.329 -1101533.393 129983.117 7.175 7.224 8.574 7.175 7.224 8.574
84750.000 -917123.288 2866.627 6036.717 45446.955 419.741 -1100971.710 129078.382 7.584 7.606 8.767 7.584 7.606 8.767
85000.000 -917750.573 2816.612 5883.614 45653.166 453.084 -1102809.361 130252.313 7.370 7.414 8.697 7.370 7.414 8.697
85250.000 -917363.404 2793.502 5989.350 45377.016 426.306 -1101852.600 129903.022 7.517 7.562 8.570 7.517 7.562 8.570
85500.000 -918300.056 2586.075 5983.431 45790.182 427.304 -1104069.426 130982.378 6.610 6.643 7.939 6.610 6.643 7.939
85750.000 -918030.514 2686.334 5879.578 45560.869 418.505 -1103824.834 131249.034 6.183 6.192 6.977 6.183 6.192 6.977
86000.000 -917135.036 2600.104 5874.985 45585.922 393.694 -1100880.248 129290.508 6.340 6.350 8.297 6.340 6.350 8.297
86250.000 -918027.872 2738.808 5798.797 45654.857 451.557 -1102114.195 129442.304 6.705 6.732 7.672 6.705 6.732 7.672
86500.000 -917688.098 2672.843 5634.634 45667.041 392.425 -1101549.282 129494.240 7.065 7.107 8.601 7.065 7.107 8.601
86750.000 -917033.421 2557.150 5738.458 45673.360 392.367 -1102134.617 130739.859 6.014 5.997 7.387 6.014 5.997 7.387
87000.000 -917214.082 2743.458 5899.985 45388.282 362.369 -1101519.385 129911.209 6.578 6.610 6.924 6.578 6.610 6.924
87250.000 -917716.282 2727.460 5669.115 45690.933 426.423 -1100954.275 128724.062 6.250 6.292 6.470 6.250 6.292 6.470
87500.000 -917356.202 2593.110 5842.740 45708.577 383.762 -1102659.423 130775.031 6.528 6.598 6.817 6.528 6.598 6.817
87750.000 -918204.933 2616.699 5920.888 45700.605 419.592 -1101049.627 128186.911 6.237 6.277 6.558 6.237 6.277 6.558
88000.000 -917784.237 2547.650 5961.276 45626.332 388.811 -1102866.781 130558.475 6.202 6.223 6.649 6.202 6.223 6.649
88250.000 -917969.523 2712.860 5676.654 45240.642 435.435 -1100789.836 128754.722 6.889 6.922 7.203 6.889 6.922 7.203
88500.000 -916087.447 2768.711 5890.574 45490.392 446.105 -1101753.571 131070.342 6.828 6.892 7.034 6.828 6.892 7.034
88750.000 -918219.656 2728.990 5809.480 45538.497 437.404 -1103737.438 131003.411 6.652 6.669 7.007 6.652 6.669 7.007
89000.000 -916338.497 2453.547 5789.114 45752.101 406.089 -1101334.272 130594.924 6.251 6.247 7.982 6.251 6.247 7.982
89250.000 -916950.850 2630.848 6019.089 45618.156 410.956 -1101642.221 130012.321 6.277 6.250 6.885 6.277 6.250 6.885
89500.000 -916567.830 2550.031 5810.080 45800.825 456.480 -1101223.013 130037.766 6.366 6.364 7.871 6.366 6.364 7.871
89750.000 -917838.277 2781.999 6017.813 45550.841 395.178 -1103521.185 130937.077 5.989 5.975 7.370 5.989 5.975 7.370
90000.000 -917505.427 2737.703 5981.892 45532.227 407.109 -1102792.823 130628.465 6.202 6.244 7.824 6.202 6.244 7.824
90250.000 -917871.672 2678.270 5988.517 45547.220 377.828 -1102836.686 130373.179 6.310 6.331 6.980 6.310 6.331 6.980
90500.000 -916828.194 2520.056 5819.633 45672.757 430.446 -1101021.667 129750.579 6.675 6.689 7.103 6.675 6.689 7.103
90750.000 -918415.432 2757.612 5807.478 45299.653 396.533 -1101829.717 129153.009 6.743 6.804 6.921 6.743 6.804 6.921
91000.000 -916757.087 2553.401 5819.476 45577.975 428.171 -1099638.560 128502.450 6.786 6.812 7.796 6.786 6.812 7.796
91250.000 -917527.578 2721.809 5945.029 45279.916 412.010 -1101062.776 129176.433 6.751 6.794 7.440 6.751 6.794 7.440
91500.000 -916113.357 2642.626 5918.263 45678.686 427.146 -1101774.852 130994.773 6.827 6.860 7.365 6.827 6.860 7.365
91750.000 -917257.971 2540.298 5818.532 45700.203 390.913 -1101862.826 130154.909 5.975 5.978 6.454 5.975 5.978 6.454
92000.000 -917879.878 2564.743 5808.226 45680.643 423.556 -1102242.884 129885.837 6.119 6.096 6.676 6.119 6.096 6.676
92250.000 -918494.675 2722.789 5843.405 45155.451 412.297 -1101983.685 129355.067 6.173 6.188 6.630 6.173 6.188 6.630
92500.000 -916140.804 2716.959 5837.516 45287.865 479.189 -1101755.275 131292.941 6.506 6.537 6.934 6.506 6.537 6.934
92750.000 -917381.741 2635.689 5939.648 46107.377 403.232 -1103575.935 131108.247 6.552 6.585 7.490 6.552 6.585 7.490
93000.000 -916538.423 2801.118 5566.846 45887.975 419.727 -1099561.640 128347.552 6.980 7.037 7.832 6.980 7.037 7.832
93250.000 -918146.151 2758.335 5745.553 45373.267 401.959 -1102298.232 129872.968 7.548 7.648 8.386 7.548 7.648 8.386
93500.000 -917748.108 2509.293 5828.327 45437.697 407.711 -1102966.710 131035.575 7.403 7.501 8.377 7.403 7.501 8.377
93750.000 -917044.669 2560.458 5722.878 45626.742 396.321 -1102821.428 131470.359 5.739 5.736 7.164 5.739 5.736 7.164
94000.000 -915706.627 2722.628 5716.220 45670.861 435.637 -1099157.938 128905.965 5.899 5.940 7.575 5.899 5.940 7.575
94250.000 -917994.848 2639.875 5880.972 45403.582 399.446 -1101375.736 129057.013 5.573 5.565 7.558 5.573 5.565 7.558
94500.000 -916534.216 2712.694 5827.016 45616.509 387.986 -1102779.908 131701.487 6.019 6.066 6.948 6.019 6.066 6.948
94750.000 -917640.495 2547.182 5918.748 45842.340 404.182 -1101364.800 129011.853 5.984 5.980 7.019 5.984 5.980 7.019
95000.000 -917631.855 2666.796 5811.508 45581.356 448.223 -1100314.247 128174.510 5.431 5.428 6.318 5.431 5.428 6.318
95250.000 -917319.495 2752.104 5773.359 45741.983 429.007 -1101958.693 129942.743 5.733 5.749 7.322 5.733 5.749 7.322
95500.000 -915739.716 2636.545 5852.655 45389.797 374.915 -1099881.014 129887.386 5.499 5.502 6.445 5.499 5.502 6.445
