# Supplementary material for: Global computational mutagenesis provides a critical stability framework in protein structures
Source: PLoS One. 2017 Dec 7;12(12):e0189064. doi: 10.1371/journal.pone.0189064 (PMC5720693; doi:10.1371/journal.pone.0189064)
Supplement: S4 Table — (TAB) [file pone.0189064.s008.tab]

____Time[ps] Energy[ kJ/mol ]_____Bond _______Angle ____Dihedral ___Planarity _____Coulomb _________VdW RMSDs-001:CA ____Backbone __HeavyAtoms RMSDs-AVR:CA ____Backbone __HeavyAtoms
0.000 -1381219.273 709.888 2055.683 35138.774 110.612 -1661979.658 242745.429 0.570 0.612 0.755 0.570 0.612 0.755
250.000 -1116207.313 2790.265 5809.786 36123.819 413.092 -1322058.013 160713.738 1.962 1.992 2.382 1.962 1.992 2.382
500.000 -1115560.131 2839.597 5968.732 35733.992 402.600 -1320090.824 159585.772 2.815 2.881 3.082 2.815 2.881 3.082
750.000 -1115081.268 2901.898 5849.408 35936.202 401.263 -1320939.231 160769.191 3.033 3.091 3.300 3.033 3.091 3.300
1000.000 -1116646.267 2754.357 5845.036 35931.757 432.699 -1318643.045 157032.928 3.450 3.521 3.799 3.450 3.521 3.799
1250.000 -1116006.826 2802.980 5728.725 36058.555 407.665 -1322142.680 161137.928 3.484 3.571 3.820 3.484 3.571 3.820
1500.000 -1116085.889 2941.052 5916.739 35922.827 417.786 -1320403.585 159119.292 3.783 3.824 4.156 3.783 3.824 4.156
1750.000 -1115862.829 2742.618 5944.478 35977.848 423.698 -1320974.594 160023.122 4.818 4.876 5.089 4.818 4.876 5.089
2000.000 -1115831.342 2772.109 5816.032 35959.273 430.540 -1321468.515 160659.220 4.873 4.860 5.307 4.873 4.860 5.307
2250.000 -1116651.262 2667.221 5721.666 36328.788 461.579 -1322494.051 160663.534 4.661 4.631 5.305 4.661 4.631 5.305
2500.000 -1117814.259 2821.494 5792.216 35726.295 427.453 -1320654.461 158072.743 4.496 4.464 5.183 4.496 4.464 5.183
2750.000 -1114749.912 2885.917 5914.682 35961.877 441.817 -1322022.465 162068.260 4.198 4.168 5.871 4.198 4.168 5.871
3000.000 -1116013.735 2664.086 5730.301 35895.954 406.989 -1319893.437 159182.372 4.624 4.643 5.996 4.624 4.643 5.996
3250.000 -1117532.520 2780.411 5781.419 35920.807 482.062 -1321807.600 159310.380 4.367 4.374 6.090 4.367 4.374 6.090
3500.000 -1115507.017 2870.286 5855.300 35611.032 446.082 -1318613.838 158324.121 4.064 4.108 5.474 4.064 4.108 5.474
3750.000 -1115556.613 2877.713 5992.157 35860.062 407.360 -1320696.362 160002.458 4.173 4.204 5.376 4.173 4.204 5.376
4000.000 -1115975.837 2790.851 5634.951 36221.255 438.995 -1318865.658 157803.771 3.569 3.595 4.503 3.569 3.595 4.503
4250.000 -1116987.677 2776.608 5789.625 35766.493 416.036 -1321228.582 159492.144 4.105 4.125 4.781 4.105 4.125 4.781
4500.000 -1116674.201 2814.299 5837.880 35913.128 415.019 -1321341.169 159686.643 4.503 4.563 5.026 4.503 4.563 5.026
4750.000 -1114668.292 2860.960 6083.432 35545.957 399.991 -1320264.298 160705.666 3.958 3.992 5.441 3.958 3.992 5.441
5000.000 -1116504.816 2969.200 5994.385 35895.631 427.217 -1322268.799 160477.550 3.605 3.610 4.685 3.605 3.610 4.685
5250.000 -1116062.070 2797.587 5848.822 36140.160 421.274 -1319521.961 158252.048 4.243 4.223 5.430 4.243 4.223 5.430
5500.000 -1116602.898 2765.749 5755.869 36253.461 464.020 -1319361.207 157519.209 4.042 4.101 5.465 4.042 4.101 5.465
5750.000 -1116708.615 2912.190 5848.671 35791.668 426.389 -1321670.181 159982.648 3.626 3.676 4.624 3.626 3.676 4.624
6000.000 -1117883.556 2727.008 5932.547 35942.227 454.016 -1320779.256 157839.902 4.040 4.098 4.670 4.040 4.098 4.670
6250.000 -1116942.249 2814.735 5881.829 35559.753 430.109 -1321862.749 160234.074 3.713 3.756 4.340 3.713 3.756 4.340
6500.000 -1116159.637 2860.369 5814.510 35619.910 418.761 -1321164.263 160291.075 3.711 3.724 4.221 3.711 3.724 4.221
6750.000 -1116892.115 2920.037 5583.273 36018.810 417.975 -1320954.799 159122.588 3.741 3.724 4.446 3.741 3.724 4.446
7000.000 -1116814.153 2905.637 5791.453 36004.927 415.338 -1320422.292 158490.783 3.779 3.789 4.633 3.779 3.789 4.633
7250.000 -1115964.800 2753.340 5739.260 36313.251 401.922 -1324585.082 163412.509 3.760 3.750 4.582 3.760 3.750 4.582
7500.000 -1117316.386 2924.235 5712.714 35979.939 412.352 -1320936.997 158591.371 3.982 3.972 4.693 3.982 3.972 4.693
7750.000 -1116592.442 2842.113 5831.821 35962.714 416.802 -1319854.294 158208.402 3.821 3.832 4.783 3.821 3.832 4.783
8000.000 -1115641.555 2756.285 6070.330 36070.891 390.567 -1321956.425 161026.798 3.782 3.805 4.857 3.782 3.805 4.857
8250.000 -1115468.160 2780.337 5719.231 36121.187 448.258 -1319381.695 158844.522 3.871 3.898 5.052 3.871 3.898 5.052
8500.000 -1115395.982 2827.225 5949.519 35748.617 420.374 -1319153.838 158812.121 4.081 4.092 6.007 4.081 4.092 6.007
8750.000 -1116363.441 2851.211 5788.144 35638.786 426.452 -1319401.547 158333.514 4.130 4.115 4.920 4.130 4.115 4.920
9000.000 -1116183.857 2715.468 5907.680 35911.657 465.738 -1321539.014 160354.614 3.943 3.948 4.724 3.943 3.948 4.724
9250.000 -1116537.900 2991.723 5882.908 35420.491 397.671 -1321538.299 160307.607 3.845 3.865 4.444 3.845 3.865 4.444
9500.000 -1116745.004 2745.408 5854.122 35688.929 399.618 -1323838.189 162405.108 3.896 3.894 4.350 3.896 3.894 4.350
9750.000 -1116846.919 2906.486 5830.829 35864.936 411.026 -1320758.757 158898.560 3.573 3.579 4.318 3.573 3.579 4.318
10000.000 -1117322.125 2853.590 5666.024 35954.644 414.451 -1321740.529 159529.695 4.027 4.019 4.500 4.027 4.019 4.500
10250.000 -1116902.085 2894.488 5841.410 35402.970 414.647 -1320919.011 159463.411 3.944 3.931 4.649 3.944 3.931 4.649
10500.000 -1116414.334 2838.040 5745.303 35789.662 408.849 -1319092.123 157895.935 3.954 3.941 4.732 3.954 3.941 4.732
10750.000 -1117632.160 2778.593 5917.255 36090.225 436.468 -1323019.987 160165.285 3.689 3.702 4.173 3.689 3.702 4.173
11000.000 -1116727.347 2777.761 5686.429 35912.493 410.731 -1320984.713 159469.952 3.769 3.768 4.395 3.769 3.768 4.395
11250.000 -1117473.703 2748.876 5867.066 36104.454 418.828 -1321105.690 158492.762 3.989 4.008 4.607 3.989 4.008 4.607
11500.000 -1115981.346 2934.939 5750.160 35828.197 377.153 -1318226.956 157355.160 4.144 4.189 4.926 4.144 4.189 4.926
11750.000 -1117781.815 2906.665 6030.019 35560.305 386.250 -1320777.716 158112.662 3.991 4.024 4.778 3.991 4.024 4.778
12000.000 -1117565.376 2771.399 5887.648 35767.594 442.006 -1322694.306 160260.283 4.251 4.308 4.842 4.251 4.308 4.842
12250.000 -1116926.688 2793.008 5917.724 35774.563 411.535 -1321212.312 159388.793 4.103 4.161 5.064 4.103 4.161 5.064
12500.000 -1117342.342 2775.087 5920.483 35735.592 390.211 -1321017.890 158854.174 4.115 4.127 5.020 4.115 4.127 5.020
12750.000 -1116314.116 2795.635 5751.578 35742.263 443.446 -1321725.041 160678.002 4.451 4.497 5.157 4.451 4.497 5.157
13000.000 -1115891.741 2940.934 5743.681 35718.597 444.763 -1320075.264 159335.546 4.542 4.571 5.769 4.542 4.571 5.769
13250.000 -1116523.822 2833.009 5936.415 35683.746 423.269 -1322077.743 160677.484 4.697 4.720 5.959 4.697 4.720 5.959
13500.000 -1117165.224 2664.868 5713.519 35960.467 427.424 -1319178.307 157246.804 4.399 4.398 5.022 4.399 4.398 5.022
13750.000 -1116579.877 2807.410 5849.212 35892.814 426.469 -1321752.049 160196.266 4.218 4.214 4.905 4.218 4.214 4.905
14000.000 -1117095.930 2697.521 5901.765 36108.777 434.986 -1321415.396 159176.417 4.067 4.067 4.823 4.067 4.067 4.823
14250.000 -1118103.860 2641.628 5721.355 35933.857 419.669 -1324186.917 161366.548 4.459 4.443 5.294 4.459 4.443 5.294
14500.000 -1117136.998 2785.513 5744.477 35908.524 447.385 -1321664.721 159641.824 4.394 4.385 5.399 4.394 4.385 5.399
14750.000 -1117567.782 2719.339 5900.631 35772.316 476.329 -1322878.150 160441.753 4.416 4.421 5.254 4.416 4.421 5.254
15000.000 -1116075.579 2723.741 5847.836 35954.559 470.818 -1319020.074 157947.541 4.250 4.257 5.341 4.250 4.257 5.341
15250.000 -1116666.118 2845.569 5934.397 35548.116 393.444 -1321723.577 160335.933 4.392 4.363 5.528 4.392 4.363 5.528
15500.000 -1115802.565 2776.885 5846.231 35835.666 426.006 -1320382.871 159695.517 4.507 4.482 5.587 4.507 4.482 5.587
15750.000 -1116435.056 2977.909 5861.203 35520.668 399.443 -1321300.518 160106.240 4.590 4.542 6.451 4.590 4.542 6.451
16000.000 -1116903.588 2901.487 5868.004 35494.963 446.194 -1321226.177 159611.941 4.179 4.163 6.005 4.179 4.163 6.005
16250.000 -1116663.019 2806.048 5891.318 35844.369 400.829 -1321738.423 160132.840 4.016 4.015 4.972 4.016 4.015 4.972
16500.000 -1116023.582 2948.404 5923.491 35634.355 439.360 -1321372.782 160403.590 4.597 4.575 6.271 4.597 4.575 6.271
16750.000 -1117363.017 2768.332 5920.668 35573.258 419.915 -1321836.785 159791.596 4.665 4.632 6.346 4.665 4.632 6.346
17000.000 -1115875.742 2745.331 5755.265 35733.621 386.333 -1320956.318 160460.026 4.559 4.549 5.889 4.559 4.549 5.889
17250.000 -1115267.389 2764.433 5949.997 35775.523 456.571 -1320528.590 160314.678 4.529 4.505 6.192 4.529 4.505 6.192
17500.000 -1118041.553 2771.201 5903.873 35796.340 384.058 -1323042.993 160145.968 4.556 4.526 6.189 4.556 4.526 6.189
17750.000 -1116305.666 2783.168 6013.048 35754.880 420.192 -1321188.567 159911.612 4.805 4.792 5.999 4.805 4.792 5.999
18000.000 -1116424.634 2684.329 5790.792 35702.062 391.641 -1322467.298 161473.839 4.775 4.751 5.819 4.775 4.751 5.819
18250.000 -1116816.897 2827.375 5801.635 35690.358 374.447 -1321264.141 159753.429 4.706 4.683 5.751 4.706 4.683 5.751
18500.000 -1115863.419 2811.258 5962.779 35822.915 442.024 -1320666.177 159763.782 4.948 4.920 5.950 4.948 4.920 5.950
18750.000 -1116948.429 2906.607 5772.581 35816.844 422.487 -1322065.951 160199.003 4.848 4.819 6.028 4.848 4.819 6.028
19000.000 -1117876.065 2766.324 5839.337 35882.617 425.299 -1323859.327 161069.685 4.646 4.610 5.552 4.646 4.610 5.552
19250.000 -1116025.767 2905.286 5804.749 35763.228 429.526 -1320875.506 159946.950 4.527 4.501 5.623 4.527 4.501 5.623
19500.000 -1116074.873 2830.385 5758.211 35974.916 425.852 -1321328.924 160264.687 4.743 4.712 5.767 4.743 4.712 5.767
19750.000 -1117124.155 2788.861 5947.772 35790.042 413.548 -1321897.892 159833.515 4.736 4.746 5.986 4.736 4.746 5.986
20000.000 -1115889.879 2677.763 5831.539 35737.528 438.760 -1322938.283 162362.813 4.789 4.770 5.488 4.789 4.770 5.488
20250.000 -1116691.901 2835.004 6184.482 35541.388 441.843 -1319364.670 157670.052 4.515 4.500 5.721 4.515 4.500 5.721
20500.000 -1117291.259 2889.676 5831.177 35732.549 440.575 -1322716.041 160530.805 4.419 4.386 5.817 4.419 4.386 5.817
20750.000 -1116453.721 2722.895 5921.540 35557.392 432.100 -1322024.394 160936.746 4.504 4.461 5.913 4.504 4.461 5.913
21000.000 -1116872.727 2852.805 5734.967 35735.703 438.586 -1322240.666 160605.878 4.705 4.724 6.241 4.705 4.724 6.241
21250.000 -1117688.881 2792.171 5814.122 35740.458 401.729 -1322440.752 160003.391 4.955 4.952 6.006 4.955 4.952 6.006
21500.000 -1115625.095 2861.579 5788.303 35947.549 421.695 -1322200.075 161555.853 5.033 5.068 6.933 5.033 5.068 6.933
21750.000 -1118469.296 2849.547 5657.191 35881.611 411.786 -1322038.290 158768.860 5.068 5.083 6.757 5.068 5.083 6.757
22000.000 -1117478.902 2855.565 5954.604 35648.197 441.769 -1320466.781 158087.744 4.896 4.892 6.685 4.896 4.892 6.685
22250.000 -1115428.981 2673.008 5767.154 35902.998 408.362 -1319658.441 159477.938 4.846 4.833 6.551 4.846 4.833 6.551
22500.000 -1115811.983 2780.353 5902.939 35702.136 398.800 -1321816.127 161219.916 4.729 4.720 6.115 4.729 4.720 6.115
22750.000 -1116882.193 2765.777 5989.139 35767.316 455.257 -1321466.144 159606.463 4.884 4.874 6.902 4.884 4.874 6.902
23000.000 -1117081.285 2641.824 5938.468 35978.269 408.343 -1321960.902 159912.713 4.457 4.461 6.296 4.457 4.461 6.296
23250.000 -1116389.189 2737.623 6052.879 35573.150 412.357 -1321914.216 160749.019 4.596 4.571 5.751 4.596 4.571 5.751
23500.000 -1117051.067 2735.809 5904.844 35654.711 453.765 -1319363.630 157563.434 4.408 4.383 6.007 4.408 4.383 6.007
23750.000 -1116744.135 2853.207 5991.471 35668.333 388.530 -1323686.979 162041.303 4.688 4.647 6.095 4.688 4.647 6.095
24000.000 -1116619.384 2782.731 5839.947 35495.423 451.681 -1319615.646 158426.480 4.492 4.456 5.268 4.492 4.456 5.268
24250.000 -1116886.101 2674.419 5839.709 35710.471 406.006 -1321568.329 160051.623 4.752 4.717 6.347 4.752 4.717 6.347
24500.000 -1117452.203 2872.876 5872.070 35550.111 414.308 -1323675.232 161513.664 4.881 4.860 6.513 4.881 4.860 6.513
24750.000 -1115873.734 2821.993 5943.610 35733.137 435.764 -1322783.082 161974.843 4.889 4.882 6.627 4.889 4.882 6.627
25000.000 -1117020.758 2822.529 5837.086 35775.129 439.612 -1321971.029 160075.916 4.803 4.795 6.619 4.803 4.795 6.619
25250.000 -1117445.384 2759.201 5781.158 35876.694 395.037 -1324409.777 162152.302 5.059 5.045 6.531 5.059 5.045 6.531
25500.000 -1116733.692 2809.562 5994.682 35726.084 418.186 -1323282.030 161599.824 4.858 4.858 6.100 4.858 4.858 6.100
25750.000 -1117348.602 2951.978 5901.754 35829.804 456.772 -1321601.854 159112.945 4.961 4.960 5.776 4.961 4.960 5.776
26000.000 -1117384.071 2671.890 5861.803 35596.927 389.796 -1321708.807 159804.321 4.912 4.938 5.622 4.912 4.938 5.622
26250.000 -1116494.814 2723.215 5909.494 35990.317 473.099 -1322291.128 160700.189 5.069 5.089 5.696 5.069 5.089 5.696
26500.000 -1115859.543 2753.350 6051.301 35629.244 399.963 -1321736.709 161043.308 5.000 5.003 5.718 5.000 5.003 5.718
26750.000 -1117100.588 2807.111 5946.388 35957.179 408.160 -1322162.580 159943.154 4.825 4.820 5.470 4.825 4.820 5.470
27000.000 -1117346.625 2792.447 5893.735 35816.383 484.718 -1321185.429 158851.520 4.608 4.591 5.516 4.608 4.591 5.516
27250.000 -1116783.684 2839.677 5792.001 35781.865 382.758 -1321337.916 159757.932 4.667 4.673 5.418 4.667 4.673 5.418
27500.000 -1116935.692 2739.002 5998.369 35571.202 412.518 -1321283.827 159627.044 4.656 4.656 5.422 4.656 4.656 5.422
27750.000 -1116545.286 2825.135 5898.503 35760.585 398.106 -1320507.494 159079.880 4.518 4.487 5.352 4.518 4.487 5.352
28000.000 -1116654.962 2813.365 5831.622 35875.844 418.008 -1322114.413 160520.612 4.720 4.723 5.600 4.720 4.723 5.600
28250.000 -1116050.059 2875.572 6049.449 35815.894 421.943 -1323096.467 161883.550 4.858 4.846 5.763 4.858 4.846 5.763
28500.000 -1115821.047 2936.088 5841.069 35754.663 422.029 -1320512.219 159737.324 4.856 4.856 5.866 4.856 4.856 5.866
28750.000 -1116709.803 2855.671 5898.490 35763.173 412.003 -1323193.849 161554.709 4.827 4.827 6.465 4.827 4.827 6.465
29000.000 -1115051.342 2988.270 5894.775 35603.719 403.219 -1320622.259 160680.934 4.583 4.568 6.302 4.583 4.568 6.302
29250.000 -1115593.310 2819.097 5949.770 35522.743 394.104 -1318599.412 158320.390 4.922 4.918 6.778 4.922 4.918 6.778
29500.000 -1116124.781 2674.594 5941.782 35901.980 452.115 -1321410.847 160315.594 4.485 4.449 6.696 4.485 4.449 6.696
29750.000 -1117696.935 2666.603 5854.328 35805.524 397.604 -1322451.493 160030.500 4.621 4.569 6.290 4.621 4.569 6.290
30000.000 -1117399.123 2612.453 5946.503 35940.267 430.722 -1324466.244 162137.176 4.587 4.558 5.753 4.587 4.558 5.753
30250.000 -1118007.094 2714.961 5754.519 36138.658 425.123 -1321155.771 158115.416 5.115 5.098 6.318 5.115 5.098 6.318
30500.000 -1117157.065 2840.643 5901.578 35539.995 418.927 -1320844.399 158986.190 4.719 4.732 6.244 4.719 4.732 6.244
30750.000 -1115708.142 2665.884 5789.091 35932.520 422.263 -1320813.603 160295.703 4.588 4.596 6.756 4.588 4.596 6.756
31000.000 -1116971.575 2668.925 5790.878 36373.530 446.775 -1322977.442 160725.759 4.594 4.600 6.094 4.594 4.600 6.094
31250.000 -1116664.175 2870.517 5916.060 35483.100 339.242 -1320523.126 159250.032 4.639 4.621 5.792 4.639 4.621 5.792
31500.000 -1117020.431 2841.698 5959.788 35975.691 370.487 -1320134.921 157966.828 4.642 4.619 6.522 4.642 4.619 6.522
31750.000 -1116946.709 3067.561 5659.728 35752.979 427.630 -1321448.182 159593.575 4.459 4.462 6.105 4.459 4.462 6.105
32000.000 -1115980.013 2893.858 5800.356 35644.457 412.258 -1320667.334 159936.391 4.669 4.661 6.286 4.669 4.661 6.286
32250.000 -1116584.326 2875.234 5880.547 35852.325 420.395 -1322386.195 160773.369 5.100 5.125 6.622 5.100 5.125 6.622
32500.000 -1116680.874 2800.597 5874.026 35868.948 430.610 -1322149.575 160494.519 5.026 5.030 6.967 5.026 5.030 6.967
32750.000 -1117572.808 2701.949 6179.969 35478.727 399.983 -1323376.975 161043.539 4.980 5.001 7.021 4.980 5.001 7.021
33000.000 -1115601.199 2658.723 6014.119 35859.905 460.947 -1320805.466 160210.574 4.712 4.720 6.617 4.712 4.720 6.617
33250.000 -1117509.603 2818.600 5899.183 35628.124 391.825 -1321044.680 158797.344 4.345 4.330 6.428 4.345 4.330 6.428
33500.000 -1116657.873 2617.011 5887.553 36047.435 456.243 -1321226.247 159560.130 4.556 4.562 6.326 4.556 4.562 6.326
33750.000 -1117153.390 2785.763 5835.517 35544.403 418.732 -1322468.782 160730.977 5.024 5.017 6.625 5.024 5.017 6.625
34000.000 -1116321.675 2764.360 5954.401 35712.072 385.843 -1321746.708 160608.358 4.870 4.858 6.417 4.870 4.858 6.417
34250.000 -1117084.320 2928.014 5879.820 35702.216 415.858 -1320862.251 158852.023 5.021 5.018 6.788 5.021 5.018 6.788
34500.000 -1117147.859 2783.149 5917.839 35942.149 396.387 -1321732.677 159545.294 5.019 5.000 6.669 5.019 5.000 6.669
34750.000 -1116445.918 2820.331 5995.854 35834.439 400.061 -1321416.833 159920.230 4.625 4.630 6.544 4.625 4.630 6.544
35000.000 -1116241.947 2679.819 5872.458 36055.225 470.961 -1322567.261 161246.851 4.766 4.737 6.253 4.766 4.737 6.253
35250.000 -1116413.840 2688.091 5879.150 36118.814 406.977 -1322461.558 160954.685 4.735 4.733 6.328 4.735 4.733 6.328
35500.000 -1117006.559 2750.865 5770.986 35854.215 411.375 -1321127.722 159333.723 4.965 4.950 6.245 4.965 4.950 6.245
35750.000 -1117049.744 2843.097 6091.769 35700.587 423.042 -1320938.118 158829.879 4.595 4.589 5.716 4.595 4.589 5.716
36000.000 -1115763.333 2894.507 5936.910 35820.803 404.106 -1321239.832 160420.173 4.541 4.519 5.954 4.541 4.519 5.954
36250.000 -1115037.379 2668.800 5912.493 36043.822 415.966 -1319968.709 159890.249 5.049 5.010 6.387 5.049 5.010 6.387
36500.000 -1118137.354 2740.724 5817.764 35701.182 391.711 -1321862.059 159073.325 5.015 4.977 6.526 5.015 4.977 6.526
36750.000 -1116310.450 2846.654 5962.423 35615.206 408.512 -1321093.941 159950.696 4.949 4.928 6.037 4.949 4.928 6.037
37000.000 -1116486.328 2867.624 5880.794 35529.888 422.715 -1321306.067 160118.717 4.890 4.900 6.562 4.890 4.900 6.562
37250.000 -1117971.276 2770.304 6029.507 35621.443 422.402 -1323434.557 160619.626 5.389 5.343 6.693 5.389 5.343 6.693
37500.000 -1116920.932 2852.610 5826.333 35752.815 409.760 -1320428.072 158665.623 5.321 5.267 6.507 5.321 5.267 6.507
37750.000 -1117730.968 2973.658 5928.694 35663.277 435.029 -1321140.719 158409.093 5.280 5.223 6.412 5.280 5.223 6.412
38000.000 -1116096.392 2859.030 5874.578 35418.215 432.310 -1320243.028 159562.503 5.069 5.005 6.242 5.069 5.005 6.242
38250.000 -1116588.855 2739.998 5748.150 35705.293 429.907 -1322753.633 161541.430 4.909 4.849 6.337 4.909 4.849 6.337
38500.000 -1117831.305 2942.985 5884.247 35271.449 420.198 -1322136.008 159785.824 5.039 4.977 6.623 5.039 4.977 6.623
38750.000 -1116746.415 2889.303 5718.387 35873.381 395.691 -1321431.920 159808.743 5.298 5.247 7.137 5.298 5.247 7.137
39000.000 -1115822.157 2886.424 5847.442 35855.134 446.039 -1322021.303 161164.107 4.849 4.826 6.562 4.849 4.826 6.562
39250.000 -1116961.624 2928.038 5925.144 35749.724 429.830 -1321908.236 159913.876 5.005 4.938 6.248 5.005 4.938 6.248
39500.000 -1116752.927 2746.865 5742.341 35764.893 411.597 -1320566.967 159148.344 5.145 5.095 6.966 5.145 5.095 6.966
39750.000 -1117024.264 2717.585 5997.123 35545.019 372.300 -1323492.092 161835.800 5.071 5.027 6.286 5.071 5.027 6.286
40000.000 -1115704.362 2853.991 5983.670 35628.779 444.973 -1321643.953 161028.177 4.931 4.909 5.734 4.931 4.909 5.734
40250.000 -1115662.730 2711.616 5813.531 35774.523 387.314 -1319172.783 158823.068 5.097 5.051 6.137 5.097 5.051 6.137
40500.000 -1116588.636 2795.013 5929.308 35508.247 391.889 -1322172.185 160959.093 5.131 5.096 6.286 5.131 5.096 6.286
40750.000 -1118051.503 2988.190 5874.835 35514.884 421.970 -1323474.162 160622.780 5.119 5.069 6.392 5.119 5.069 6.392
41000.000 -1117736.782 2695.256 6024.447 35658.023 454.042 -1323734.352 161165.801 4.973 4.932 6.550 4.973 4.932 6.550
41250.000 -1115862.676 2743.650 5744.684 35987.500 422.982 -1322870.172 162108.681 5.024 4.975 6.917 5.024 4.975 6.917
41500.000 -1117469.158 2710.570 5819.862 35757.885 426.979 -1321386.471 159202.016 4.947 4.897 6.315 4.947 4.897 6.315
41750.000 -1116034.217 2826.918 5808.046 35604.166 437.561 -1321670.662 160959.753 4.936 4.899 7.166 4.936 4.899 7.166
42000.000 -1116769.525 2749.147 6011.933 35509.283 407.478 -1320623.424 159176.058 5.141 5.087 6.969 5.141 5.087 6.969
42250.000 -1118164.770 2830.159 5874.794 35291.296 438.570 -1319533.158 156933.569 5.074 5.033 7.066 5.074 5.033 7.066
42500.000 -1118336.907 2972.702 5955.649 35431.293 420.603 -1320588.584 157471.431 5.336 5.303 7.231 5.336 5.303 7.231
42750.000 -1116502.846 2839.116 5849.786 35820.853 422.020 -1322917.752 161483.133 5.167 5.145 6.973 5.167 5.145 6.973
43000.000 -1117146.353 2850.925 6000.517 35856.676 366.240 -1321050.278 158829.567 5.430 5.399 7.355 5.430 5.399 7.355
43250.000 -1115897.602 2818.111 5890.387 35490.525 424.201 -1321310.291 160789.465 5.285 5.261 6.642 5.285 5.261 6.642
43500.000 -1116696.504 2793.689 5809.887 36009.855 387.647 -1321825.055 160127.473 5.139 5.076 6.336 5.139 5.076 6.336
43750.000 -1116442.826 2843.289 6067.816 35700.500 416.096 -1320084.058 158613.531 4.894 4.845 5.677 4.894 4.845 5.677
44000.000 -1116511.565 2928.968 5904.549 35600.570 393.704 -1321512.515 160173.159 5.096 5.042 6.161 5.096 5.042 6.161
44250.000 -1116035.032 2906.344 5868.790 35905.386 437.961 -1321859.145 160705.633 4.832 4.791 6.309 4.832 4.791 6.309
44500.000 -1115348.990 2798.214 5907.453 35855.944 488.495 -1321909.028 161509.932 5.098 5.068 6.158 5.098 5.068 6.158
44750.000 -1119053.847 2816.779 5739.115 35859.986 424.145 -1322377.661 158483.789 4.967 4.921 6.079 4.967 4.921 6.079
45000.000 -1117840.380 2895.283 5611.119 35879.975 436.223 -1321843.516 159180.536 4.763 4.778 5.894 4.763 4.778 5.894
45250.000 -1117344.153 2732.778 5708.327 35877.002 446.859 -1321398.295 159289.177 4.972 4.961 5.859 4.972 4.961 5.859
45500.000 -1116129.233 2845.473 6099.748 35482.520 431.824 -1321302.062 160313.264 4.837 4.861 6.082 4.837 4.861 6.082
45750.000 -1116030.492 2980.536 5843.111 35376.427 407.761 -1321572.526 160934.199 4.811 4.786 6.497 4.811 4.786 6.497
46000.000 -1116502.533 2796.023 5879.076 35981.691 433.732 -1322895.925 161302.870 4.524 4.489 6.121 4.524 4.489 6.121
46250.000 -1116706.262 2735.722 5822.164 35904.836 426.197 -1321450.765 159855.584 4.326 4.316 5.716 4.326 4.316 5.716
46500.000 -1116903.410 2933.703 5911.603 35652.416 451.444 -1320260.729 158408.154 4.300 4.270 5.361 4.300 4.270 5.361
46750.000 -1116888.934 3045.874 5911.305 35400.432 409.794 -1320257.560 158601.221 4.158 4.136 5.824 4.158 4.136 5.824
47000.000 -1117818.080 2938.702 5985.288 35699.847 395.228 -1322162.351 159325.206 4.390 4.384 6.202 4.390 4.384 6.202
47250.000 -1115905.604 2822.026 5951.393 35510.158 440.732 -1320737.551 160107.638 4.465 4.455 6.240 4.465 4.455 6.240
47500.000 -1115010.545 2890.779 5898.734 35702.101 447.333 -1322593.330 162643.839 4.674 4.656 6.348 4.674 4.656 6.348
47750.000 -1116888.995 2912.960 5829.473 35481.430 403.237 -1321485.115 159969.020 4.348 4.327 6.049 4.348 4.327 6.049
48000.000 -1117215.928 2708.886 5946.674 35420.074 409.588 -1321932.348 160231.199 4.552 4.530 6.098 4.552 4.530 6.098
48250.000 -1116171.305 2829.584 5945.126 36037.273 477.360 -1321778.451 160317.803 4.791 4.760 6.719 4.791 4.760 6.719
48500.000 -1117274.746 2825.632 5776.525 35886.728 388.394 -1322216.912 160064.887 4.818 4.782 5.848 4.818 4.782 5.848
48750.000 -1117158.937 2829.029 5910.751 35743.852 438.599 -1321671.321 159590.154 4.647 4.623 5.819 4.647 4.623 5.819
49000.000 -1117231.786 2908.386 5933.930 35471.337 426.766 -1321182.089 159209.883 4.417 4.387 6.381 4.417 4.387 6.381
49250.000 -1117370.918 2858.434 5907.602 35495.016 403.856 -1321462.825 159427.000 4.481 4.508 5.532 4.481 4.508 5.532
49500.000 -1115416.911 2894.180 5750.427 35929.218 381.858 -1321034.472 160661.878 4.371 4.388 5.124 4.371 4.388 5.124
49750.000 -1117033.321 2715.153 5807.593 35770.247 440.757 -1320880.708 159113.637 4.709 4.687 5.556 4.709 4.687 5.556
50000.000 -1117341.604 2828.040 5926.157 35990.386 452.757 -1321491.444 158952.501 4.002 3.996 5.699 4.002 3.996 5.699
50250.000 -1115321.355 2818.557 5871.824 35883.256 441.403 -1320738.202 160401.807 4.301 4.319 6.241 4.301 4.319 6.241
50500.000 -1116830.965 2582.882 5875.326 36098.052 430.417 -1321446.727 159629.085 3.976 4.024 5.454 3.976 4.024 5.454
50750.000 -1117759.620 2794.089 5892.694 35974.382 435.423 -1321366.880 158510.672 4.090 4.090 5.422 4.090 4.090 5.422
51000.000 -1116546.554 2783.206 5899.504 35912.264 438.549 -1321461.783 159881.707 3.739 3.740 5.614 3.739 3.740 5.614
51250.000 -1116849.648 2827.226 6093.286 36015.640 469.453 -1322630.240 160374.987 5.112 5.174 7.054 5.112 5.174 7.054
51500.000 -1116475.030 2706.153 5944.755 36100.709 438.307 -1320247.961 158583.008 4.871 4.910 6.753 4.871 4.910 6.753
51750.000 -1115303.946 2854.587 5935.376 36225.456 414.983 -1322542.555 161808.208 4.845 4.916 6.369 4.845 4.916 6.369
52000.000 -1117608.842 2713.372 5707.255 36073.514 356.916 -1322013.089 159553.190 4.725 4.764 5.971 4.725 4.764 5.971
52250.000 -1116152.933 2887.509 5877.477 35962.595 468.457 -1323106.175 161757.203 4.597 4.599 5.841 4.597 4.599 5.841
52500.000 -1115931.018 2895.247 5788.111 35991.051 386.134 -1319346.515 158354.953 4.922 4.955 5.712 4.922 4.955 5.712
52750.000 -1117898.293 2953.879 6046.646 35879.071 441.840 -1321655.038 158435.309 5.184 5.203 6.168 5.184 5.203 6.168
53000.000 -1116301.261 2759.919 5836.591 35779.734 419.643 -1320438.949 159341.800 5.099 5.128 5.909 5.099 5.128 5.909
53250.000 -1117213.991 2951.778 6009.503 35860.310 454.367 -1320115.599 157625.650 5.119 5.165 5.853 5.119 5.165 5.853
53500.000 -1116098.824 2750.720 5963.782 35834.146 408.479 -1322386.846 161330.895 5.380 5.411 6.350 5.380 5.411 6.350
53750.000 -1116304.920 2674.261 5951.264 36141.920 406.099 -1322024.243 160545.779 5.011 5.081 5.893 5.011 5.081 5.893
54000.000 -1116149.759 2765.537 5866.262 35724.372 419.532 -1320441.325 159515.862 4.796 4.840 5.874 4.796 4.840 5.874
54250.000 -1117133.641 2918.390 5909.691 35701.135 460.524 -1320573.844 158450.463 4.806 4.781 5.724 4.806 4.781 5.724
54500.000 -1116086.691 2612.175 5970.059 36138.185 414.200 -1320734.096 159512.786 5.140 5.160 5.933 5.140 5.160 5.933
54750.000 -1116150.892 2716.217 5984.049 35502.667 410.456 -1319535.990 158771.709 4.427 4.443 5.254 4.427 4.443 5.254
55000.000 -1117054.334 2825.611 5946.668 35821.416 422.180 -1322262.878 160192.669 4.474 4.508 5.253 4.474 4.508 5.253
55250.000 -1116968.934 2783.817 5969.801 35762.264 386.013 -1322852.098 160981.270 4.435 4.460 5.869 4.435 4.460 5.869
55500.000 -1116754.389 2785.306 6037.453 35575.382 428.096 -1321678.479 160097.854 4.500 4.537 5.407 4.500 4.537 5.407
55750.000 -1116535.153 2871.576 5927.229 35669.386 417.077 -1322009.079 160588.657 4.192 4.241 4.778 4.192 4.241 4.778
56000.000 -1116445.504 2747.704 5752.614 35945.465 418.687 -1322947.107 161637.133 4.339 4.363 5.414 4.339 4.363 5.414
56250.000 -1118125.125 2748.473 5877.652 35923.812 386.081 -1321000.132 157938.989 4.119 4.154 6.416 4.119 4.154 6.416
56500.000 -1116651.275 2748.983 5786.662 35915.747 397.144 -1321691.615 160191.803 4.442 4.463 5.462 4.442 4.463 5.462
56750.000 -1116948.351 2841.552 6067.829 35545.320 404.961 -1320925.916 159117.903 4.549 4.627 6.387 4.549 4.627 6.387
57000.000 -1117234.089 2699.517 5828.780 35603.917 377.511 -1320811.684 159067.870 4.837 4.956 7.425 4.837 4.956 7.425
57250.000 -1116191.664 2874.909 5745.087 35758.821 425.514 -1319538.061 158542.066 5.450 5.572 7.714 5.450 5.572 7.714
57500.000 -1116612.631 2713.246 5921.179 36195.057 434.384 -1322784.382 160907.884 5.657 5.769 7.565 5.657 5.769 7.565
57750.000 -1116352.395 2862.871 5952.023 35515.548 402.243 -1321293.717 160208.637 6.018 6.126 6.652 6.018 6.126 6.652
58000.000 -1116658.864 2924.950 5698.657 35924.907 432.998 -1321899.047 160258.671 5.681 5.799 6.356 5.681 5.799 6.356
58250.000 -1117984.503 2756.658 5936.597 35639.311 381.971 -1323173.349 160474.309 6.373 6.461 6.868 6.373 6.461 6.868
58500.000 -1116972.364 2823.770 5895.742 35962.185 445.913 -1321861.054 159761.079 6.436 6.472 7.257 6.436 6.472 7.257
58750.000 -1116488.620 2707.456 5837.641 35739.375 421.462 -1320759.296 159564.741 6.180 6.252 6.791 6.180 6.252 6.791
59000.000 -1115702.949 2869.952 5776.441 35568.525 418.085 -1321343.324 161007.372 5.865 5.953 6.625 5.865 5.953 6.625
59250.000 -1117097.584 2897.753 5894.372 35720.400 424.932 -1321876.346 159841.305 5.725 5.731 6.349 5.725 5.731 6.349
59500.000 -1118481.071 2987.943 5592.341 35768.281 392.982 -1321476.320 158253.702 4.313 4.331 5.712 4.313 4.331 5.712
59750.000 -1118462.063 2686.376 5812.043 36041.342 437.055 -1321451.116 158012.238 3.758 3.809 5.099 3.758 3.809 5.099
60000.000 -1116126.421 2747.681 5633.820 35927.971 433.608 -1322192.499 161322.998 4.578 4.611 5.866 4.578 4.611 5.866
60250.000 -1116473.883 2582.509 5966.836 35730.693 457.866 -1321285.096 160073.308 4.848 4.900 5.867 4.848 4.900 5.867
60500.000 -1116529.321 2789.195 5812.127 35802.111 454.457 -1322087.526 160700.314 4.901 5.032 6.170 4.901 5.032 6.170
60750.000 -1115584.910 2819.625 5947.668 35841.387 421.905 -1320702.210 160086.714 5.350 5.430 6.946 5.350 5.430 6.946
61000.000 -1116395.161 2755.245 5653.725 36142.750 420.352 -1321378.748 160011.515 5.210 5.329 6.441 5.210 5.329 6.441
61250.000 -1116141.611 2669.786 5636.701 36156.712 394.789 -1319690.368 158690.770 4.623 4.699 5.784 4.623 4.699 5.784
61500.000 -1116484.040 2790.312 5897.810 36036.307 378.283 -1322048.140 160461.387 3.966 4.028 5.057 3.966 4.028 5.057
61750.000 -1116441.284 2860.308 5944.200 35799.343 402.868 -1323041.786 161593.783 4.178 4.211 5.200 4.178 4.211 5.200
62000.000 -1116578.244 2661.620 5741.006 36282.227 437.655 -1321875.921 160175.169 3.934 3.971 5.258 3.934 3.971 5.258
62250.000 -1116508.626 2845.508 5740.931 35843.073 415.319 -1322449.731 161096.274 3.823 3.847 4.963 3.823 3.847 4.963
62500.000 -1116839.367 2706.205 6001.336 35773.912 384.262 -1322588.020 160882.937 3.872 3.911 4.897 3.872 3.911 4.897
62750.000 -1115307.322 2869.109 5827.281 35757.342 423.025 -1320508.261 160324.182 4.136 4.201 5.078 4.136 4.201 5.078
63000.000 -1117223.620 2720.757 5814.659 36096.148 390.679 -1322075.308 159829.445 4.646 4.754 5.422 4.646 4.754 5.422
63250.000 -1116362.333 2655.041 5757.866 36230.661 438.303 -1321492.116 160047.911 4.088 4.155 5.005 4.088 4.155 5.005
63500.000 -1117774.100 2764.947 5724.373 36254.511 420.450 -1321245.279 158306.898 4.161 4.188 5.022 4.161 4.188 5.022
63750.000 -1117334.014 2988.950 5747.421 36082.637 422.153 -1321930.304 159355.130 3.790 3.818 4.791 3.790 3.818 4.791
64000.000 -1116251.988 2784.477 5875.010 35719.589 415.053 -1320756.601 159710.483 4.146 4.213 5.050 4.146 4.213 5.050
64250.000 -1117259.501 2890.543 5843.122 35852.399 412.468 -1319967.121 157709.086 4.147 4.186 4.948 4.147 4.186 4.948
64500.000 -1115899.261 2954.107 5832.084 35869.147 432.502 -1321127.100 160139.999 3.870 3.892 4.903 3.870 3.892 4.903
64750.000 -1117563.490 2794.211 5692.928 35860.264 362.835 -1320194.918 157921.190 4.431 4.435 5.691 4.431 4.435 5.691
65000.000 -1116578.419 2746.627 5775.686 35872.363 448.602 -1322150.509 160728.813 4.423 4.462 5.922 4.423 4.462 5.922
65250.000 -1118384.400 2924.167 6052.591 35493.216 401.529 -1319964.421 156708.518 4.699 4.692 5.564 4.699 4.692 5.564
65500.000 -1117626.121 2833.829 5958.052 35603.928 419.029 -1322221.535 159780.576 4.523 4.573 5.525 4.523 4.573 5.525
65750.000 -1116543.341 2807.666 5821.962 35936.148 408.837 -1322590.913 161072.959 3.855 3.889 5.976 3.855 3.889 5.976
66000.000 -1116314.430 2761.816 5843.204 36045.585 447.344 -1320792.870 159380.491 4.452 4.514 6.014 4.452 4.514 6.014
66250.000 -1117736.902 2773.020 5884.512 35843.148 408.729 -1322402.712 159756.402 4.027 4.093 6.083 4.027 4.093 6.083
66500.000 -1116056.222 2725.817 5887.284 35744.144 424.945 -1322885.404 162046.991 4.188 4.279 5.668 4.188 4.279 5.668
66750.000 -1116908.517 2766.442 5828.640 36013.209 469.601 -1319148.032 157161.622 4.226 4.288 5.795 4.226 4.288 5.795
67000.000 -1116033.797 2793.544 6017.821 35647.942 420.834 -1322612.137 161698.199 3.897 3.934 5.486 3.897 3.934 5.486
67250.000 -1116814.531 2835.713 6030.118 35751.748 428.930 -1319734.288 157873.247 4.227 4.254 6.233 4.227 4.254 6.233
67500.000 -1116625.961 2727.832 5791.196 35787.177 406.575 -1322833.195 161494.455 4.432 4.484 5.673 4.432 4.484 5.673
67750.000 -1118334.862 2652.432 5805.724 35576.513 405.304 -1323863.674 161088.839 3.996 4.033 5.816 3.996 4.033 5.816
68000.000 -1115826.754 2893.775 5883.051 35781.482 452.181 -1321299.468 160462.224 4.188 4.220 5.629 4.188 4.220 5.629
68250.000 -1117039.497 2795.925 5892.897 35790.688 377.874 -1322819.086 160922.206 4.319 4.382 5.028 4.319 4.382 5.028
68500.000 -1116516.950 2705.884 5908.045 36064.782 406.892 -1322287.983 160685.430 4.279 4.351 4.987 4.279 4.351 4.987
68750.000 -1117504.556 2933.818 5820.327 35654.693 402.681 -1323063.942 160747.866 4.501 4.576 5.522 4.501 4.576 5.522
69000.000 -1118281.170 2941.378 5994.756 35520.442 399.022 -1321638.096 158501.328 4.750 4.818 6.744 4.750 4.818 6.744
69250.000 -1116872.270 2937.235 5835.695 35882.934 414.342 -1320803.544 158861.069 4.680 4.746 6.267 4.680 4.746 6.267
69500.000 -1115493.778 2687.999 5802.263 35845.377 437.017 -1320578.617 160312.183 5.039 5.139 6.165 5.039 5.139 6.165
69750.000 -1116966.336 2863.349 5882.985 35638.458 413.880 -1322287.431 160522.422 4.948 5.028 5.890 4.948 5.028 5.890
70000.000 -1117119.705 2838.108 5683.810 35892.740 409.104 -1321499.168 159555.701 4.398 4.442 6.012 4.398 4.442 6.012
70250.000 -1115253.552 3003.026 6134.312 35578.793 375.524 -1320907.614 160562.407 4.315 4.368 6.123 4.315 4.368 6.123
70500.000 -1117638.547 2775.081 5793.668 35634.225 466.047 -1321241.588 158934.021 4.398 4.420 5.414 4.398 4.420 5.414
70750.000 -1117046.624 2872.214 5863.550 35562.198 430.282 -1323015.923 161241.056 4.297 4.383 5.371 4.297 4.383 5.371
71000.000 -1116579.641 2719.965 5870.748 35803.656 409.219 -1319130.960 157747.731 4.360 4.446 5.378 4.360 4.446 5.378
71250.000 -1115611.625 2932.660 5843.020 35557.920 427.546 -1319116.076 158743.306 4.572 4.645 5.664 4.572 4.645 5.664
71500.000 -1117926.604 2788.526 5875.925 35675.797 449.546 -1322249.608 159533.209 4.545 4.615 5.924 4.545 4.615 5.924
71750.000 -1116619.908 2801.636 5751.766 35734.716 423.315 -1321684.458 160353.118 4.452 4.546 5.683 4.452 4.546 5.683
72000.000 -1117418.134 2930.883 6051.134 35423.561 471.334 -1323212.459 160917.413 4.464 4.551 5.463 4.464 4.551 5.463
72250.000 -1116069.142 2808.428 5681.749 35675.815 422.615 -1321172.401 160514.652 4.524 4.606 5.738 4.524 4.606 5.738
72500.000 -1116002.492 2850.793 5899.923 35609.429 414.117 -1320360.983 159584.230 4.519 4.561 6.817 4.519 4.561 6.817
72750.000 -1116632.780 2944.866 6033.206 35422.399 406.398 -1321528.295 160088.646 4.427 4.491 6.848 4.427 4.491 6.848
73000.000 -1115931.539 2914.078 5725.564 35582.819 414.149 -1320831.542 160263.393 4.430 4.493 5.844 4.430 4.493 5.844
73250.000 -1117702.416 2850.429 5873.685 35585.508 445.128 -1321608.137 159150.971 4.524 4.584 7.216 4.524 4.584 7.216
73500.000 -1116633.409 2840.369 5705.129 35662.374 435.941 -1319711.270 158434.048 4.570 4.657 6.917 4.570 4.657 6.917
73750.000 -1116042.120 2928.947 5974.424 35615.582 452.653 -1321278.176 160264.450 4.413 4.503 6.528 4.413 4.503 6.528
74000.000 -1115297.323 3014.340 6050.456 35245.027 443.717 -1319225.211 159174.348 4.528 4.611 6.204 4.528 4.611 6.204
74250.000 -1115143.678 2931.496 6009.002 35338.699 376.321 -1321003.032 161203.837 4.481 4.541 6.856 4.481 4.541 6.856
74500.000 -1116002.304 2761.572 5891.439 35664.073 404.681 -1322469.196 161745.127 4.494 4.604 6.661 4.494 4.604 6.661
74750.000 -1115930.468 2756.127 5818.975 35832.836 430.983 -1319315.676 158546.286 4.500 4.596 5.778 4.500 4.596 5.778
75000.000 -1116705.149 2843.551 5874.099 35953.763 405.610 -1323597.642 161815.471 4.586 4.687 5.842 4.586 4.687 5.842
75250.000 -1117283.187 2937.134 6141.132 35418.875 369.789 -1322453.853 160303.737 4.716 4.790 6.161 4.716 4.790 6.161
75500.000 -1116782.686 2916.263 5801.929 35701.312 367.996 -1319771.710 158201.524 4.661 4.752 6.004 4.661 4.752 6.004
75750.000 -1116212.799 2830.669 6035.325 36046.140 410.572 -1321056.135 159520.631 4.816 4.909 5.949 4.816 4.909 5.949
76000.000 -1116721.737 2933.078 5922.857 35485.080 450.593 -1320808.370 159295.024 4.633 4.702 5.986 4.633 4.702 5.986
76250.000 -1117394.160 2884.131 5666.435 35553.971 411.541 -1322086.214 160175.975 4.789 4.847 6.131 4.789 4.847 6.131
76500.000 -1116259.637 2849.568 6046.297 35495.737 437.549 -1320400.228 159311.440 4.775 4.871 6.067 4.775 4.871 6.067
76750.000 -1117007.098 2705.101 5844.238 35861.890 404.270 -1321739.693 159917.096 4.694 4.786 6.131 4.694 4.786 6.131
77000.000 -1117258.724 2812.566 5807.657 35466.739 480.023 -1323186.114 161360.405 4.621 4.677 6.176 4.621 4.677 6.176
77250.000 -1116453.881 2817.888 5836.484 35753.859 389.506 -1320231.077 158979.459 4.837 4.916 6.152 4.837 4.916 6.152
77500.000 -1116853.787 2802.497 5766.714 36024.204 420.867 -1320170.617 158302.549 4.786 4.844 5.986 4.786 4.844 5.986
77750.000 -1117651.950 2848.842 5798.673 35752.815 420.473 -1321547.376 159074.623 4.698 4.775 5.663 4.698 4.775 5.663
78000.000 -1114500.172 2709.696 5987.959 35772.805 414.268 -1321854.539 162469.639 4.574 4.658 5.194 4.574 4.658 5.194
78250.000 -1118820.408 2715.358 5725.201 35925.958 393.515 -1324375.783 160795.343 4.653 4.727 5.220 4.653 4.727 5.220
78500.000 -1118086.475 2848.054 6023.879 35533.107 416.077 -1322157.355 159249.762 4.721 4.797 5.680 4.721 4.797 5.680
78750.000 -1117391.838 2809.935 6044.753 35545.749 395.341 -1321571.115 159383.498 4.779 4.855 5.768 4.779 4.855 5.768
79000.000 -1117671.127 2920.621 5859.108 35992.945 417.341 -1322433.844 159572.702 4.732 4.801 5.510 4.732 4.801 5.510
79250.000 -1116464.505 2829.138 5985.198 35953.132 389.818 -1320720.401 159098.609 4.915 4.990 5.809 4.915 4.990 5.809
79500.000 -1116367.213 2735.261 5999.103 35898.782 381.205 -1320627.983 159246.418 4.327 4.399 5.874 4.327 4.399 5.874
79750.000 -1116804.957 2736.832 5953.497 35938.679 454.800 -1322006.025 160117.260 4.294 4.362 5.765 4.294 4.362 5.765
80000.000 -1117878.047 2872.540 5811.193 36101.971 401.428 -1322319.225 159254.045 4.521 4.567 5.643 4.521 4.567 5.643
80250.000 -1116774.521 2881.271 6003.697 35887.028 404.224 -1322447.727 160496.986 4.389 4.453 5.659 4.389 4.453 5.659
80500.000 -1116177.279 2805.009 5931.059 35996.155 384.322 -1320126.423 158832.599 4.626 4.695 6.399 4.626 4.695 6.399
80750.000 -1116028.435 2785.359 5619.139 36452.531 417.645 -1321827.368 160524.260 4.481 4.548 5.541 4.481 4.548 5.541
81000.000 -1116335.962 2789.683 6001.354 35792.961 452.228 -1321353.425 159981.237 4.346 4.429 6.281 4.346 4.429 6.281
81250.000 -1115387.092 2860.288 5736.761 35857.093 424.091 -1320563.182 160297.858 4.404 4.490 6.128 4.404 4.490 6.128
81500.000 -1117931.822 2865.440 5769.932 35955.789 394.562 -1323222.960 160305.415 4.497 4.571 5.693 4.497 4.571 5.693
81750.000 -1116881.585 2688.192 5688.452 36284.924 427.606 -1321083.928 159113.170 4.538 4.600 5.593 4.538 4.600 5.593
82000.000 -1116400.385 2794.733 5811.286 35943.674 403.027 -1322187.195 160834.091 4.577 4.639 5.783 4.577 4.639 5.783
82250.000 -1117229.095 2937.687 5850.985 35770.627 388.606 -1324311.889 162134.888 4.477 4.502 6.233 4.477 4.502 6.233
82500.000 -1117685.406 2878.082 5883.399 35901.297 393.305 -1321331.637 158590.147 4.622 4.668 6.842 4.622 4.668 6.842
82750.000 -1117148.496 2809.084 5654.111 36116.276 386.692 -1321251.086 159136.427 4.651 4.689 6.319 4.651 4.689 6.319
83000.000 -1116492.106 2769.526 6000.039 35672.274 449.199 -1322051.389 160668.244 4.657 4.672 6.633 4.657 4.672 6.633
83250.000 -1116753.159 2842.210 6081.829 35938.983 396.918 -1323540.752 161527.652 4.613 4.677 6.301 4.613 4.677 6.301
83500.000 -1116658.912 2913.673 5934.012 36195.470 412.884 -1321945.055 159830.103 4.703 4.745 6.472 4.703 4.745 6.472
83750.000 -1117792.371 2694.907 5917.129 36280.386 431.805 -1320784.827 157668.228 4.671 4.716 6.345 4.671 4.716 6.345
84000.000 -1116683.518 2897.244 5929.366 36020.592 422.988 -1321372.866 159419.157 4.573 4.622 6.411 4.573 4.622 6.411
84250.000 -1116735.842 2872.942 5701.467 35910.549 375.810 -1322403.871 160807.260 4.698 4.708 6.853 4.698 4.708 6.853
84500.000 -1117329.546 2836.355 5868.586 35851.681 403.610 -1320915.913 158626.136 4.638 4.677 5.682 4.638 4.677 5.682
84750.000 -1115032.271 2824.403 5943.697 35819.042 434.237 -1321513.451 161459.801 4.567 4.603 5.490 4.567 4.603 5.490
85000.000 -1117608.164 2845.776 5738.383 35778.069 459.090 -1321111.339 158681.856 4.560 4.608 5.879 4.560 4.608 5.879
85250.000 -1116013.428 2794.560 5775.388 35903.327 404.717 -1319469.024 158577.603 4.584 4.641 6.015 4.584 4.641 6.015
85500.000 -1117537.035 2812.455 6004.536 36087.041 391.314 -1319461.623 156629.242 4.420 4.472 5.681 4.420 4.472 5.681
85750.000 -1116964.762 2937.821 5942.716 35984.890 403.273 -1320124.993 157891.532 4.566 4.600 5.283 4.566 4.600 5.283
86000.000 -1116610.069 2762.719 5816.959 35756.428 415.156 -1320921.402 159560.071 4.434 4.498 5.349 4.434 4.498 5.349
86250.000 -1116926.176 2739.262 6026.906 35659.133 428.211 -1321710.171 159930.483 4.464 4.539 5.217 4.464 4.539 5.217
86500.000 -1116461.088 2858.705 5918.039 35711.834 393.837 -1321563.733 160220.230 4.370 4.446 5.224 4.370 4.446 5.224
86750.000 -1117660.455 2782.862 5671.854 35846.043 382.776 -1321773.343 159429.353 4.786 4.839 5.960 4.786 4.839 5.960
87000.000 -1117974.378 2837.198 5793.719 35868.627 399.083 -1321925.691 159052.685 4.517 4.580 5.921 4.517 4.580 5.921
87250.000 -1116358.583 2860.127 5633.698 36094.371 414.806 -1320914.827 159553.242 4.442 4.497 5.931 4.442 4.497 5.931
87500.000 -1116119.298 2725.004 5872.867 35726.501 399.526 -1319206.700 158363.505 4.301 4.360 5.930 4.301 4.360 5.930
87750.000 -1116260.396 2813.923 5841.627 35944.101 441.067 -1321387.760 160086.646 4.409 4.465 5.514 4.409 4.465 5.514
88000.000 -1115199.503 2855.592 5974.993 35885.259 405.967 -1322344.718 162023.404 4.262 4.329 5.704 4.262 4.329 5.704
88250.000 -1115888.397 2749.095 5964.874 36030.533 410.541 -1320482.552 159439.112 4.558 4.634 6.500 4.558 4.634 6.500
88500.000 -1115948.095 3086.989 5846.735 35768.962 431.957 -1320025.603 158942.866 4.520 4.612 6.565 4.520 4.612 6.565
88750.000 -1115963.666 2866.580 5941.847 35934.736 444.157 -1319759.617 158608.632 4.359 4.427 6.398 4.359 4.427 6.398
89000.000 -1116428.331 2850.378 5811.159 35836.245 389.318 -1319754.468 158439.038 4.447 4.531 6.259 4.447 4.531 6.259
89250.000 -1115541.143 2799.896 5785.691 35998.512 440.428 -1321230.296 160664.625 4.723 4.770 6.351 4.723 4.770 6.351
89500.000 -1117077.391 2822.455 5916.628 35888.434 380.741 -1323477.329 161391.679 4.736 4.768 6.146 4.736 4.768 6.146
89750.000 -1117142.954 2869.974 5949.015 35810.323 423.384 -1321788.676 159593.025 4.849 4.886 5.630 4.849 4.886 5.630
90000.000 -1116069.654 2824.014 5857.864 35759.593 411.569 -1319059.728 158137.034 4.735 4.783 5.256 4.735 4.783 5.256
90250.000 -1117000.922 2779.400 6020.919 35814.999 439.886 -1321922.103 159865.976 4.783 4.829 5.215 4.783 4.829 5.215
90500.000 -1116172.549 2848.389 5654.616 36058.964 433.263 -1321256.775 160088.995 4.629 4.682 5.143 4.629 4.682 5.143
90750.000 -1117637.049 2735.052 5856.386 36025.990 419.664 -1321163.442 158489.301 4.582 4.607 5.132 4.582 4.607 5.132
91000.000 -1115866.599 2795.540 5990.317 35949.014 406.351 -1319450.046 158442.226 4.735 4.775 5.194 4.735 4.775 5.194
