# Supplementary material for: Global computational mutagenesis provides a critical stability framework in protein structures
Source: PLoS One. 2017 Dec 7;12(12):e0189064. doi: 10.1371/journal.pone.0189064 (PMC5720693; doi:10.1371/journal.pone.0189064)
Supplement: S5 Table — (TAB) [file pone.0189064.s009.tab]

____Time[ps] Energy[ kJ/mol ]_____Bond _______Angle ____Dihedral ___Planarity _____Coulomb _________VdW RMSDs-001:CA ____Backbone __HeavyAtoms RMSDs-AVR:CA ____Backbone __HeavyAtoms
0.000 -491574.002 189.129 562.067 13004.050 22.422 -594992.873 89641.202 0.574 0.679 0.850 0.574 0.679 0.850
250.000 -397990.506 782.284 1624.167 13021.755 102.350 -471841.484 58320.421 1.989 2.112 2.676 1.989 2.112 2.676
500.000 -399173.072 895.549 1619.366 12905.244 101.879 -472660.265 57965.154 1.864 1.956 2.504 1.864 1.956 2.504
750.000 -399618.573 762.530 1614.883 12997.820 96.853 -473974.994 58884.335 2.158 2.205 2.802 2.158 2.205 2.802
1000.000 -399043.945 748.168 1674.799 12895.857 104.278 -471828.232 57361.185 2.173 2.216 2.807 2.173 2.216 2.807
1250.000 -399225.845 789.793 1617.853 12919.387 111.206 -474483.722 59819.639 2.195 2.292 2.856 2.195 2.292 2.856
1500.000 -397559.276 822.945 1586.261 13024.355 127.166 -472814.883 59694.880 2.070 2.176 2.588 2.070 2.176 2.588
1750.000 -398949.634 788.362 1508.482 13154.277 130.069 -472456.816 57925.991 2.205 2.305 2.851 2.205 2.305 2.851
2000.000 -399189.532 782.570 1663.380 12945.636 110.046 -473494.923 58803.760 2.124 2.247 2.787 2.124 2.247 2.787
2250.000 -399158.479 770.473 1596.229 13043.338 114.092 -473210.780 58528.168 2.067 2.111 2.744 2.067 2.111 2.744
2500.000 -398553.312 736.931 1662.901 12887.887 129.784 -473169.990 59199.175 2.033 2.093 2.611 2.033 2.093 2.611
2750.000 -398635.519 762.487 1461.701 13050.862 114.211 -472001.756 57976.976 2.102 2.162 2.895 2.102 2.162 2.895
3000.000 -398993.790 756.457 1547.683 13042.993 114.288 -473995.927 59540.717 2.198 2.287 2.901 2.198 2.287 2.901
3250.000 -398716.811 808.963 1665.081 12888.007 113.944 -472836.533 58643.727 2.151 2.196 2.645 2.151 2.196 2.645
3500.000 -400122.126 768.811 1564.176 12816.989 124.280 -473487.205 58090.823 2.009 2.081 2.794 2.009 2.081 2.794
3750.000 -398423.244 717.980 1624.600 12902.444 114.389 -471680.102 57897.444 2.122 2.199 2.917 2.122 2.199 2.917
4000.000 -399303.672 747.908 1602.207 12888.553 120.670 -472874.053 58211.043 2.288 2.340 3.113 2.288 2.340 3.113
4250.000 -399689.634 781.672 1592.014 12894.053 129.763 -473038.187 57951.051 2.575 2.680 3.321 2.575 2.680 3.321
4500.000 -399066.529 757.962 1659.326 12764.229 87.278 -473757.576 59422.252 2.597 2.681 3.392 2.597 2.681 3.392
4750.000 -398074.418 773.971 1577.215 12860.471 124.188 -472480.518 59070.255 2.264 2.300 3.154 2.264 2.300 3.154
5000.000 -398848.390 759.077 1567.183 12912.489 108.446 -472588.621 58393.037 2.569 2.653 3.262 2.569 2.653 3.262
5250.000 -399158.444 703.328 1597.907 12909.009 122.821 -473551.869 59060.361 2.670 2.791 3.454 2.670 2.791 3.454
5500.000 -399520.341 726.859 1598.300 13109.827 121.183 -473472.424 58395.913 2.652 2.715 3.566 2.652 2.715 3.566
5750.000 -399707.631 865.572 1584.274 12865.288 120.849 -472888.216 57744.602 2.699 2.750 3.505 2.699 2.750 3.505
6000.000 -399103.863 798.794 1582.916 13042.085 137.543 -471503.024 56837.825 2.903 2.947 3.745 2.903 2.947 3.745
6250.000 -400248.744 786.555 1539.370 13002.018 124.739 -473228.455 57527.029 2.730 2.789 3.696 2.730 2.789 3.696
6500.000 -398794.659 719.531 1572.344 12966.858 107.506 -473770.125 59609.227 2.759 2.848 3.661 2.759 2.848 3.661
6750.000 -399457.120 806.656 1479.059 12986.838 118.305 -473361.964 58513.986 2.509 2.580 3.425 2.509 2.580 3.425
7000.000 -398425.534 700.542 1574.841 13032.452 114.633 -472751.525 58903.522 2.463 2.560 3.434 2.463 2.560 3.434
7250.000 -399294.747 697.935 1558.342 13038.664 145.923 -472773.847 58038.235 2.534 2.572 3.544 2.534 2.572 3.544
7500.000 -399459.259 732.728 1595.995 12926.556 86.192 -472190.599 57389.870 2.406 2.455 3.376 2.406 2.455 3.376
7750.000 -399147.867 699.026 1596.330 12995.049 114.708 -471950.121 57397.142 2.596 2.706 3.444 2.596 2.706 3.444
8000.000 -399612.183 770.827 1568.897 12999.673 98.124 -474033.136 58983.432 2.561 2.604 3.383 2.561 2.604 3.383
8250.000 -399118.976 815.614 1579.627 12937.125 132.061 -472587.214 58003.811 2.604 2.700 3.540 2.604 2.700 3.540
8500.000 -399467.271 802.660 1635.005 12854.360 136.393 -472945.955 58050.267 2.772 2.849 3.448 2.772 2.849 3.448
8750.000 -399877.475 750.196 1608.883 13082.173 110.238 -472186.387 56757.422 2.639 2.683 3.270 2.639 2.683 3.270
9000.000 -399038.117 749.208 1565.707 12979.278 135.048 -472465.336 57997.978 2.502 2.558 3.354 2.502 2.558 3.354
9250.000 -399839.879 770.335 1573.857 12887.883 118.806 -474376.287 59185.526 2.531 2.621 3.475 2.531 2.621 3.475
9500.000 -399940.080 827.228 1583.394 12846.455 128.455 -472627.100 57301.487 2.465 2.550 3.366 2.465 2.550 3.366
9750.000 -398972.572 790.164 1579.373 12955.857 120.790 -473394.721 58975.965 2.393 2.480 3.247 2.393 2.480 3.247
10000.000 -399611.582 871.497 1601.929 12890.049 102.717 -471753.384 56675.610 2.960 3.078 3.819 2.960 3.078 3.819
10250.000 -399156.633 821.106 1547.898 13069.148 137.502 -473323.772 58591.484 2.479 2.546 3.479 2.479 2.546 3.479
10500.000 -399420.549 744.122 1602.312 13096.818 101.942 -472082.441 57116.698 2.648 2.696 3.536 2.648 2.696 3.536
10750.000 -400336.605 820.277 1607.939 12898.134 93.779 -473697.302 57940.568 2.874 2.921 3.691 2.874 2.921 3.691
11000.000 -398701.689 708.287 1667.154 12936.983 124.599 -472796.483 58657.769 2.400 2.464 3.361 2.400 2.464 3.361
11250.000 -399817.905 808.699 1665.620 12936.853 118.503 -473540.474 58192.894 2.599 2.675 3.577 2.599 2.675 3.577
11500.000 -398192.280 752.259 1570.257 13171.579 131.364 -473562.057 59744.319 2.985 3.098 3.872 2.985 3.098 3.872
11750.000 -400132.106 817.729 1555.593 12898.955 113.319 -473130.319 57612.617 2.702 2.780 3.651 2.702 2.780 3.651
12000.000 -398893.523 725.447 1514.079 13006.708 132.892 -472675.887 58403.238 2.394 2.460 3.268 2.394 2.460 3.268
12250.000 -398880.379 714.005 1605.872 12939.399 159.005 -475539.160 61240.500 2.718 2.771 3.629 2.718 2.771 3.629
12500.000 -399961.055 729.837 1600.587 13085.300 86.929 -474122.414 58658.704 3.181 3.258 3.911 3.181 3.258 3.911
12750.000 -399214.143 703.675 1445.339 13250.604 107.881 -472661.261 57939.620 2.713 2.831 3.552 2.713 2.831 3.552
13000.000 -399281.911 727.193 1521.707 13155.680 115.845 -472952.379 58150.044 2.407 2.495 3.300 2.407 2.495 3.300
13250.000 -398879.279 822.926 1587.851 13070.453 111.368 -472697.948 58226.070 2.152 2.264 2.990 2.152 2.264 2.990
13500.000 -398750.575 782.413 1598.043 13182.170 110.973 -473456.148 59031.975 2.827 2.913 3.544 2.827 2.913 3.544
13750.000 -399473.406 740.845 1619.699 13112.612 119.204 -473040.196 57974.431 2.631 2.704 3.445 2.631 2.704 3.445
14000.000 -399098.084 773.132 1472.740 13095.106 103.269 -473084.482 58542.152 2.578 2.641 3.487 2.578 2.641 3.487
14250.000 -398966.905 693.014 1421.801 13048.314 112.429 -472188.820 57946.356 2.381 2.405 3.257 2.381 2.405 3.257
14500.000 -399031.963 754.865 1561.021 13214.594 131.689 -473738.302 59044.171 2.513 2.565 3.329 2.513 2.565 3.329
14750.000 -398977.127 821.231 1467.105 13220.486 129.887 -471995.061 57379.226 2.476 2.519 3.279 2.476 2.519 3.279
15000.000 -399149.937 682.878 1501.554 13231.420 93.245 -474097.299 59438.264 2.243 2.305 3.180 2.243 2.305 3.180
15250.000 -399213.483 795.385 1503.639 13166.475 114.962 -473085.349 58291.405 2.580 2.611 3.530 2.580 2.611 3.530
15500.000 -398179.231 699.834 1614.304 12956.254 116.325 -472097.687 58531.740 2.346 2.413 3.150 2.346 2.413 3.150
15750.000 -398934.603 780.406 1470.108 13181.821 136.592 -473474.549 58971.019 2.453 2.530 3.207 2.453 2.530 3.207
16000.000 -398917.148 750.699 1501.113 13153.943 141.659 -472539.714 58075.150 2.560 2.649 3.311 2.560 2.649 3.311
16250.000 -399421.852 822.153 1510.257 13187.930 122.664 -472435.063 57370.207 2.451 2.485 3.243 2.451 2.485 3.243
16500.000 -399895.545 800.074 1561.971 13153.164 112.973 -473451.937 57928.212 2.313 2.382 3.201 2.313 2.382 3.201
16750.000 -400516.581 791.717 1618.466 13043.293 99.167 -474925.338 58856.114 2.454 2.532 3.294 2.454 2.532 3.294
17000.000 -399155.500 744.800 1576.541 13046.981 114.258 -473045.412 58407.331 2.526 2.564 3.406 2.526 2.564 3.406
17250.000 -398979.095 746.025 1602.833 13078.727 121.094 -473287.426 58759.652 2.421 2.506 3.223 2.421 2.506 3.223
17500.000 -399828.332 722.091 1493.403 13279.757 117.041 -473654.185 58213.561 2.393 2.436 3.237 2.393 2.436 3.237
17750.000 -399604.547 815.041 1545.676 13299.451 125.211 -473477.614 58087.687 2.397 2.440 3.287 2.397 2.440 3.287
18000.000 -399090.951 757.146 1552.010 12981.617 110.695 -472990.820 58498.401 2.446 2.552 3.314 2.446 2.552 3.314
18250.000 -399945.291 692.929 1503.275 13058.486 121.464 -473386.714 58065.270 2.664 2.718 3.550 2.664 2.718 3.550
18500.000 -399436.719 898.726 1544.687 13129.857 128.710 -473176.262 58037.563 2.678 2.723 3.512 2.678 2.723 3.512
18750.000 -399863.095 789.738 1618.661 13134.321 112.187 -473569.816 58051.815 2.301 2.362 3.165 2.301 2.362 3.165
19000.000 -399482.564 704.913 1533.359 13047.159 123.403 -472085.784 57194.386 2.581 2.633 3.420 2.581 2.633 3.420
19250.000 -398992.563 794.966 1574.843 12962.784 104.123 -471788.821 57359.543 2.707 2.747 3.444 2.707 2.747 3.444
19500.000 -398971.892 781.845 1487.093 13227.725 130.447 -472265.309 57666.308 2.509 2.584 3.293 2.509 2.584 3.293
19750.000 -399357.296 785.884 1586.210 12975.356 106.526 -473111.494 58300.222 2.241 2.318 3.049 2.241 2.318 3.049
20000.000 -399525.747 808.534 1535.563 13085.950 109.963 -472826.964 57761.207 2.305 2.351 3.181 2.305 2.351 3.181
20250.000 -399305.764 791.459 1628.789 13074.468 93.840 -471536.669 56642.349 2.566 2.576 3.419 2.566 2.576 3.419
20500.000 -399842.929 647.419 1536.874 13180.455 103.497 -473449.709 58138.536 2.411 2.439 3.256 2.411 2.439 3.256
20750.000 -399532.148 737.539 1499.648 13370.679 118.023 -474330.546 59072.508 2.284 2.392 3.199 2.284 2.392 3.199
21000.000 -398663.423 668.633 1616.845 13165.468 131.085 -472870.551 58625.096 2.574 2.612 3.417 2.574 2.612 3.417
21250.000 -398957.515 825.976 1516.238 13043.824 110.931 -472528.159 58073.675 2.715 2.798 3.367 2.715 2.798 3.367
21500.000 -399675.230 724.055 1544.342 13124.869 123.383 -473738.777 58546.898 2.459 2.530 3.108 2.459 2.530 3.108
21750.000 -398781.626 738.897 1510.553 13189.210 130.315 -473569.425 59218.824 2.472 2.546 3.285 2.472 2.546 3.285
22000.000 -399198.317 806.941 1564.015 13083.929 126.914 -472050.850 57270.734 2.562 2.647 3.396 2.562 2.647 3.396
22250.000 -399261.997 697.351 1481.121 13141.916 129.861 -474076.090 59363.844 2.510 2.543 3.325 2.510 2.543 3.325
22500.000 -399335.718 761.390 1559.986 13221.791 99.951 -472841.851 57863.015 2.618 2.692 3.451 2.618 2.692 3.451
22750.000 -399437.071 813.830 1492.928 13064.281 123.898 -473087.889 58155.880 2.427 2.496 3.261 2.427 2.496 3.261
23000.000 -398880.687 747.130 1497.392 13095.317 94.595 -472657.710 58342.589 2.425 2.489 3.326 2.425 2.489 3.326
23250.000 -399387.357 795.245 1550.727 13142.427 101.792 -472946.021 57968.474 2.582 2.654 3.538 2.582 2.654 3.538
23500.000 -399795.591 718.163 1515.813 13348.957 103.691 -473444.533 57962.318 2.894 2.977 3.604 2.894 2.977 3.604
23750.000 -398537.758 753.758 1630.224 13080.007 121.743 -473198.351 59074.861 2.511 2.590 3.467 2.511 2.590 3.467
24000.000 -397844.213 768.505 1515.568 13030.562 112.967 -471463.258 58191.443 2.280 2.379 3.131 2.280 2.379 3.131
24250.000 -399349.863 770.401 1636.775 13056.495 134.957 -472747.358 57798.866 2.339 2.464 3.034 2.339 2.464 3.034
24500.000 -398794.854 765.570 1521.252 13257.187 99.956 -473244.782 58805.961 2.359 2.481 3.129 2.359 2.481 3.129
24750.000 -399433.900 803.258 1589.056 13152.726 147.978 -474144.707 59017.790 2.033 2.090 2.952 2.033 2.090 2.952
25000.000 -398952.754 735.763 1447.754 13263.200 140.612 -472761.419 58221.337 2.316 2.397 3.112 2.316 2.397 3.112
25250.000 -399806.160 766.668 1647.232 13135.513 113.124 -474005.210 58536.514 2.439 2.504 3.178 2.439 2.504 3.178
25500.000 -399137.402 730.926 1578.035 13189.358 101.736 -472897.605 58160.148 2.450 2.516 3.152 2.450 2.516 3.152
25750.000 -399785.377 827.701 1510.950 13142.147 134.338 -473573.593 58173.080 2.255 2.319 3.085 2.255 2.319 3.085
26000.000 -398710.213 733.145 1645.037 13106.290 102.202 -472876.265 58579.378 2.302 2.349 3.134 2.302 2.349 3.134
26250.000 -398687.369 697.288 1604.911 13185.024 106.333 -471762.972 57482.048 2.494 2.561 3.273 2.494 2.561 3.273
26500.000 -399785.556 751.527 1597.975 13039.165 114.835 -473777.294 58488.236 2.421 2.460 3.227 2.421 2.460 3.227
26750.000 -399749.097 773.659 1601.195 13055.882 107.624 -473632.195 58344.738 2.257 2.293 3.016 2.257 2.293 3.016
27000.000 -399088.192 710.383 1447.653 13200.403 152.512 -473657.239 59058.096 2.263 2.336 3.028 2.263 2.336 3.028
27250.000 -397962.882 691.733 1646.050 13019.505 122.467 -471187.210 57744.574 2.380 2.419 3.158 2.380 2.419 3.158
27500.000 -400171.698 732.602 1572.478 13142.302 124.163 -473465.110 57721.866 2.370 2.445 3.261 2.370 2.445 3.261
27750.000 -398744.295 788.963 1610.597 13190.857 109.524 -474191.408 59747.172 2.589 2.702 3.270 2.589 2.702 3.270
28000.000 -399823.292 771.547 1591.713 13111.596 128.974 -473077.506 57650.383 2.330 2.433 3.067 2.330 2.433 3.067
28250.000 -398870.313 772.762 1568.777 13215.809 124.519 -471580.708 57028.528 2.457 2.493 3.147 2.457 2.493 3.147
28500.000 -399915.825 777.460 1476.966 13164.004 123.837 -471973.883 56515.792 2.452 2.489 3.331 2.452 2.489 3.331
28750.000 -398506.806 788.093 1531.629 13156.537 112.372 -472185.981 58090.545 2.635 2.755 3.421 2.635 2.755 3.421
29000.000 -399090.701 749.204 1564.632 13169.851 119.265 -474991.567 60297.913 2.638 2.733 3.346 2.638 2.733 3.346
29250.000 -399318.286 740.379 1485.240 13176.801 99.587 -473472.150 58651.857 2.390 2.487 3.164 2.390 2.487 3.164
29500.000 -400041.594 810.181 1528.185 13011.121 120.754 -473163.395 57651.560 2.355 2.428 3.254 2.355 2.428 3.254
29750.000 -398950.041 811.969 1623.364 13040.888 105.124 -472433.065 57901.680 2.545 2.624 3.484 2.545 2.624 3.484
30000.000 -399489.191 757.618 1494.234 13071.839 132.941 -472939.140 57993.317 2.774 2.836 3.481 2.774 2.836 3.481
30250.000 -399182.501 793.431 1590.257 12956.625 128.016 -471836.879 57186.049 2.719 2.794 3.364 2.719 2.794 3.364
30500.000 -400038.089 755.913 1590.316 13071.807 143.468 -473314.703 57715.111 2.805 2.924 3.523 2.805 2.924 3.523
30750.000 -398990.640 756.196 1517.768 12913.745 125.280 -470459.352 56155.724 2.653 2.720 3.358 2.653 2.720 3.358
31000.000 -398469.801 706.558 1623.774 13046.934 99.897 -473577.116 59630.152 2.722 2.805 3.421 2.722 2.805 3.421
31250.000 -398826.867 727.341 1602.853 13075.242 110.858 -473176.601 58833.441 2.923 2.998 3.528 2.923 2.998 3.528
31500.000 -399351.576 788.204 1521.758 12960.739 98.354 -473049.626 58328.994 2.855 2.910 3.577 2.855 2.910 3.577
31750.000 -398737.776 768.092 1493.893 12948.313 107.649 -472734.512 58678.790 2.879 2.997 3.544 2.879 2.997 3.544
32000.000 -398818.280 753.536 1540.845 13047.574 125.789 -472763.831 58477.806 2.635 2.764 3.330 2.635 2.764 3.330
32250.000 -400103.172 791.142 1561.765 13059.383 140.321 -473522.278 57866.496 2.877 3.028 3.498 2.877 3.028 3.498
32500.000 -398943.126 771.734 1507.353 13104.079 128.677 -472016.004 57561.036 2.537 2.650 3.175 2.537 2.650 3.175
32750.000 -398596.105 707.001 1563.525 13037.437 125.550 -471487.970 57458.353 2.768 2.857 3.436 2.768 2.857 3.436
33000.000 -398853.683 834.603 1591.529 12886.701 121.029 -472838.595 58551.050 3.069 3.157 3.833 3.069 3.157 3.833
33250.000 -399440.568 735.388 1432.023 13151.914 122.852 -472246.705 57363.959 2.935 3.075 3.631 2.935 3.075 3.631
33500.000 -399363.014 780.918 1523.597 13058.724 118.730 -472893.331 58048.348 2.741 2.862 3.374 2.741 2.862 3.374
33750.000 -399555.116 756.231 1526.606 13048.285 113.807 -472679.005 57678.959 2.834 2.953 3.468 2.834 2.953 3.468
34000.000 -399127.622 751.833 1567.498 12988.294 110.053 -472974.603 58429.303 2.870 2.981 3.489 2.870 2.981 3.489
34250.000 -399355.414 672.380 1474.805 13028.222 118.536 -472623.366 57974.008 3.041 3.190 3.684 3.041 3.190 3.684
34500.000 -399394.634 734.719 1554.739 13054.990 95.160 -472406.778 57572.538 2.608 2.697 3.231 2.608 2.697 3.231
34750.000 -399469.160 725.803 1599.092 12953.150 99.224 -474288.538 59442.109 2.645 2.750 3.340 2.645 2.750 3.340
35000.000 -398462.701 726.159 1585.109 13119.714 135.605 -473091.585 59062.296 2.860 2.961 3.594 2.860 2.961 3.594
35250.000 -399382.427 781.821 1561.434 13104.431 123.697 -472808.699 57854.889 2.763 2.920 3.520 2.763 2.920 3.520
35500.000 -399147.156 714.803 1506.415 13151.461 120.350 -473052.441 58412.256 2.918 3.036 3.725 2.918 3.036 3.725
35750.000 -400011.709 793.682 1583.143 13149.342 118.986 -473329.424 57672.561 3.059 3.202 3.928 3.059 3.202 3.928
36000.000 -398730.628 635.158 1579.165 13263.174 104.853 -473246.351 58933.373 2.593 2.722 3.416 2.593 2.722 3.416
36250.000 -399850.214 785.214 1508.528 12965.240 104.291 -473954.470 58740.983 2.971 3.112 3.838 2.971 3.112 3.838
36500.000 -398561.636 802.099 1468.789 13169.103 121.357 -473856.748 59733.762 3.044 3.105 3.843 3.044 3.105 3.843
36750.000 -398777.506 740.306 1522.264 13248.019 97.570 -472999.430 58613.765 3.520 3.674 4.380 3.520 3.674 4.380
37000.000 -399858.970 700.947 1606.144 13132.884 123.839 -473345.283 57922.500 2.908 3.083 3.568 2.908 3.083 3.568
37250.000 -399252.811 765.831 1655.960 12877.883 102.105 -472205.214 57550.625 3.062 3.266 3.894 3.062 3.266 3.894
37500.000 -399550.504 742.628 1548.443 13074.953 138.791 -472837.826 57782.506 3.160 3.351 4.031 3.160 3.351 4.031
37750.000 -399654.114 767.860 1558.186 13271.649 111.504 -473316.046 57952.733 2.878 3.082 3.671 2.878 3.082 3.671
38000.000 -399078.327 728.248 1620.959 13049.358 106.640 -473078.013 58494.481 3.080 3.250 3.962 3.080 3.250 3.962
38250.000 -399750.157 786.177 1658.189 13119.528 123.291 -474005.034 58567.691 2.907 3.081 3.618 2.907 3.081 3.618
38500.000 -398866.849 771.930 1570.370 12946.457 106.830 -472328.186 58065.751 2.993 3.227 3.916 2.993 3.227 3.916
38750.000 -399207.151 712.019 1500.535 13055.915 119.458 -472364.733 57769.655 2.942 3.107 3.829 2.942 3.107 3.829
39000.000 -398811.722 839.284 1469.289 12861.852 116.060 -471518.029 57419.821 2.942 3.113 3.817 2.942 3.113 3.817
39250.000 -399114.350 751.894 1521.617 13003.114 110.895 -473183.830 58681.961 3.199 3.375 4.021 3.199 3.375 4.021
39500.000 -400858.421 730.679 1545.757 12978.507 128.875 -472408.675 56166.437 3.112 3.292 3.924 3.112 3.292 3.924
39750.000 -399236.591 740.956 1594.495 12999.854 110.283 -472353.412 57671.232 3.199 3.383 4.073 3.199 3.383 4.073
40000.000 -398298.111 741.113 1553.318 12977.314 141.327 -473190.299 59479.116 3.294 3.462 4.206 3.294 3.462 4.206
40250.000 -399964.370 726.914 1624.437 12961.488 112.746 -473796.996 58407.041 3.011 3.171 3.727 3.011 3.171 3.727
40500.000 -398557.923 845.134 1619.035 12954.918 119.171 -471628.243 57532.063 3.220 3.399 4.056 3.220 3.399 4.056
40750.000 -399363.203 822.208 1528.295 12824.004 122.345 -473207.162 58547.108 3.132 3.294 4.131 3.132 3.294 4.131
41000.000 -398715.471 717.011 1531.440 13067.966 120.840 -472383.596 58230.867 3.236 3.425 4.087 3.236 3.425 4.087
41250.000 -398104.316 800.780 1511.559 12961.749 120.974 -471628.864 58129.484 3.357 3.567 4.271 3.357 3.567 4.271
41500.000 -399408.786 763.754 1542.134 12924.555 142.351 -473139.235 58357.654 3.112 3.335 3.956 3.112 3.335 3.956
41750.000 -399251.315 767.390 1562.897 13087.177 108.088 -472281.272 57504.405 3.021 3.215 3.936 3.021 3.215 3.936
42000.000 -399356.603 812.742 1478.102 12879.485 98.782 -471827.392 57201.678 3.270 3.445 4.039 3.270 3.445 4.039
42250.000 -400476.736 842.020 1592.122 12923.768 114.507 -473275.903 57326.750 3.092 3.275 3.918 3.092 3.275 3.918
42500.000 -399681.861 826.483 1505.827 12996.994 115.270 -473542.907 58416.471 2.980 3.186 3.870 2.980 3.186 3.870
42750.000 -399805.561 866.323 1511.049 13038.375 120.697 -472394.457 57052.453 3.092 3.295 3.875 3.092 3.295 3.875
43000.000 -398716.650 765.493 1510.265 13076.024 93.312 -471757.872 57596.128 2.974 3.174 3.764 2.974 3.174 3.764
43250.000 -398614.132 770.862 1518.864 13160.056 98.335 -472525.021 58362.771 3.150 3.303 4.011 3.150 3.303 4.011
43500.000 -399911.141 785.848 1412.101 13074.249 99.568 -473217.625 57934.718 3.072 3.258 3.738 3.072 3.258 3.738
43750.000 -398873.215 745.541 1643.492 13015.569 157.620 -472439.407 58003.971 3.155 3.274 3.983 3.155 3.274 3.983
44000.000 -399277.479 780.516 1571.694 13155.968 135.857 -474174.503 59252.988 3.296 3.480 4.120 3.296 3.480 4.120
44250.000 -398999.442 668.721 1497.220 13211.783 117.680 -473505.511 59010.665 3.522 3.657 4.184 3.522 3.657 4.184
44500.000 -399161.606 731.877 1639.944 12900.589 105.530 -474093.577 59554.030 3.117 3.279 3.817 3.117 3.279 3.817
44750.000 -399567.742 797.270 1566.882 12996.973 111.909 -472502.123 57461.347 3.343 3.502 4.067 3.343 3.502 4.067
45000.000 -399323.697 738.518 1505.424 13166.507 116.926 -473054.846 58203.774 3.249 3.423 3.992 3.249 3.423 3.992
45250.000 -399429.635 672.239 1562.084 13127.569 129.312 -472690.590 57769.750 3.394 3.548 3.933 3.394 3.548 3.933
45500.000 -398791.661 807.849 1686.149 12809.991 111.319 -472471.032 58264.064 3.555 3.735 4.212 3.555 3.735 4.212
45750.000 -398510.370 834.745 1598.469 12960.854 96.194 -471490.070 57489.438 3.048 3.214 3.749 3.048 3.214 3.749
46000.000 -399670.808 782.353 1502.796 13024.624 130.850 -472319.881 57208.450 3.222 3.421 3.928 3.222 3.421 3.928
46250.000 -398858.293 747.341 1611.489 13014.099 114.156 -472084.057 57738.679 3.217 3.404 3.984 3.217 3.404 3.984
46500.000 -399314.018 821.668 1581.710 13073.537 101.988 -473514.854 58621.933 3.353 3.458 4.042 3.353 3.458 4.042
46750.000 -399230.087 755.430 1661.223 12932.165 98.766 -472363.152 57685.482 3.334 3.507 4.034 3.334 3.507 4.034
47000.000 -398843.190 760.294 1584.452 13063.371 107.961 -472768.253 58408.986 3.388 3.529 4.064 3.388 3.529 4.064
47250.000 -399595.077 723.409 1503.827 13130.480 106.122 -473378.356 58319.440 3.406 3.575 4.121 3.406 3.575 4.121
47500.000 -397782.579 765.789 1611.908 12931.911 148.699 -472500.863 59259.978 3.179 3.370 4.014 3.179 3.370 4.014
47750.000 -399159.704 661.612 1533.349 13080.882 124.684 -473686.417 59126.186 3.204 3.384 3.952 3.204 3.384 3.952
48000.000 -399618.560 725.404 1507.436 13118.156 90.702 -473639.883 58579.625 3.057 3.194 3.881 3.057 3.194 3.881
48250.000 -398999.550 743.139 1585.747 13112.446 122.271 -473512.402 58949.249 3.162 3.327 3.986 3.162 3.327 3.986
48500.000 -399651.603 786.376 1537.069 13096.319 122.743 -472703.781 57509.670 3.098 3.263 3.866 3.098 3.263 3.866
48750.000 -399227.680 827.695 1448.689 12949.542 104.066 -472310.431 57752.760 3.139 3.316 3.929 3.139 3.316 3.929
49000.000 -399341.674 738.567 1620.865 13028.768 110.827 -471778.732 56938.030 3.077 3.223 3.864 3.077 3.223 3.864
49250.000 -399966.832 715.632 1512.957 13166.617 106.469 -474174.329 58705.821 3.148 3.350 3.898 3.148 3.350 3.898
49500.000 -398907.477 742.065 1633.302 13097.861 123.987 -472685.185 58180.493 2.839 2.979 3.531 2.839 2.979 3.531
49750.000 -399584.875 808.241 1574.080 13178.078 118.309 -473675.790 58412.207 3.117 3.246 3.730 3.117 3.246 3.730
50000.000 -399227.777 779.054 1520.344 13044.238 105.946 -473267.974 58590.615 2.925 3.070 3.652 2.925 3.070 3.652
50250.000 -399201.615 819.847 1431.060 12957.244 115.777 -473468.860 58943.318 2.886 3.101 3.586 2.886 3.101 3.586
50500.000 -398943.481 820.005 1589.693 13137.642 129.309 -471420.084 56799.953 2.981 3.170 3.658 2.981 3.170 3.658
50750.000 -399368.808 751.525 1583.138 13117.706 97.823 -473567.127 58648.128 2.818 2.956 3.476 2.818 2.956 3.476
51000.000 -399694.768 735.670 1552.025 13021.604 128.616 -473902.416 58769.734 3.161 3.365 3.882 3.161 3.365 3.882
51250.000 -399391.870 802.168 1581.262 13191.540 118.997 -471814.887 56729.049 3.054 3.213 3.744 3.054 3.213 3.744
51500.000 -400127.978 805.275 1542.001 13044.285 89.415 -474047.313 58438.358 2.963 3.097 3.600 2.963 3.097 3.600
51750.000 -400084.151 823.137 1583.808 13106.320 99.010 -473806.139 58109.715 3.176 3.333 3.867 3.176 3.333 3.867
52000.000 -399056.933 769.806 1455.040 13116.105 125.336 -472881.312 58358.091 3.064 3.211 3.718 3.064 3.211 3.718
52250.000 -398610.343 709.254 1594.653 13062.401 123.763 -472154.791 58054.378 3.086 3.276 3.781 3.086 3.276 3.781
52500.000 -399377.393 691.956 1558.958 13137.624 122.829 -474087.541 59198.780 3.029 3.164 3.841 3.029 3.164 3.841
52750.000 -398687.060 730.479 1596.889 13142.391 131.075 -472280.239 57992.345 2.908 3.049 3.793 2.908 3.049 3.793
53000.000 -399269.789 705.986 1512.464 13018.284 111.563 -472020.681 57402.595 3.059 3.210 3.951 3.059 3.210 3.951
53250.000 -399261.877 723.269 1492.759 13232.686 133.306 -473920.643 59076.745 2.964 3.170 3.806 2.964 3.170 3.806
53500.000 -398803.175 798.255 1553.134 12980.714 98.893 -472324.799 58090.628 2.931 3.113 3.837 2.931 3.113 3.837
53750.000 -399082.234 722.566 1681.469 13044.774 142.813 -472520.330 57846.475 3.153 3.313 4.046 3.153 3.313 4.046
54000.000 -399563.047 784.796 1549.243 13311.439 136.836 -473273.734 57928.373 3.213 3.344 4.003 3.213 3.344 4.003
54250.000 -399118.962 851.288 1576.727 12978.104 115.224 -472463.335 57823.030 2.938 3.054 3.806 2.938 3.054 3.806
54500.000 -399972.176 764.384 1501.659 13197.428 115.888 -473954.734 58403.199 3.265 3.448 3.993 3.265 3.448 3.993
54750.000 -399531.736 689.872 1513.272 13095.467 119.188 -472743.024 57793.489 3.085 3.243 3.859 3.085 3.243 3.859
55000.000 -397922.589 768.631 1541.508 13162.552 122.178 -471940.513 58423.054 3.255 3.421 4.054 3.255 3.421 4.054
55250.000 -399470.528 718.522 1607.333 12887.029 103.720 -473035.339 58248.207 3.102 3.273 3.863 3.102 3.273 3.863
55500.000 -398708.150 796.324 1653.106 12910.968 101.745 -474026.912 59856.619 2.936 3.111 3.728 2.936 3.111 3.728
55750.000 -398795.912 766.037 1570.946 12995.449 115.968 -473036.127 58791.815 2.976 3.152 3.650 2.976 3.152 3.650
56000.000 -398899.387 753.811 1486.912 13117.468 136.399 -472634.684 58240.707 3.116 3.309 3.817 3.116 3.309 3.817
56250.000 -400747.294 730.115 1523.773 12954.802 111.098 -473664.352 57597.271 2.924 3.085 3.625 2.924 3.085 3.625
56500.000 -398105.761 762.444 1555.165 13157.031 96.479 -472780.513 59103.633 2.912 3.018 3.761 2.912 3.018 3.761
56750.000 -399655.845 761.138 1492.904 13058.347 111.214 -473839.152 58759.703 3.158 3.397 3.957 3.158 3.397 3.957
57000.000 -398436.474 722.578 1529.231 13190.538 116.622 -473235.570 59240.125 2.971 3.100 3.775 2.971 3.100 3.775
57250.000 -399947.154 676.420 1586.253 13082.176 117.838 -473809.810 58399.969 3.060 3.216 3.700 3.060 3.216 3.700
57500.000 -399535.154 739.407 1587.905 13106.077 124.164 -473414.242 58321.535 2.969 3.093 3.664 2.969 3.093 3.664
57750.000 -399991.465 767.473 1540.942 12999.613 95.329 -473190.421 57795.600 3.244 3.397 3.890 3.244 3.397 3.890
58000.000 -400245.564 784.141 1582.211 13066.618 115.894 -472940.329 57145.901 3.152 3.357 3.836 3.152 3.357 3.836
58250.000 -397836.219 785.112 1610.441 12993.105 129.630 -472137.470 58782.964 2.907 3.084 3.593 2.907 3.084 3.593
58500.000 -399496.113 729.023 1474.865 13180.090 129.944 -473694.637 58684.602 2.998 3.206 3.783 2.998 3.206 3.783
58750.000 -399579.109 739.227 1577.402 13137.944 105.964 -474425.115 59285.470 3.059 3.250 3.745 3.059 3.250 3.745
59000.000 -399321.753 770.893 1599.179 13073.543 131.689 -472143.262 57246.205 3.097 3.265 3.802 3.097 3.265 3.802
59250.000 -399801.920 788.997 1542.481 13029.290 139.145 -472904.514 57602.680 3.183 3.362 3.887 3.183 3.362 3.887
59500.000 -399156.981 666.409 1540.869 13110.928 106.615 -474144.033 59562.232 2.922 3.085 3.687 2.922 3.085 3.687
59750.000 -399650.183 774.635 1542.825 12954.011 140.496 -472813.503 57751.353 3.087 3.280 3.838 3.087 3.280 3.838
60000.000 -399264.132 752.481 1497.262 13047.398 109.565 -473749.250 59078.413 3.161 3.354 3.853 3.161 3.354 3.853
60250.000 -399095.003 712.840 1605.125 13107.650 128.217 -472999.679 58350.844 3.239 3.404 3.981 3.239 3.404 3.981
60500.000 -398099.041 663.459 1570.161 13200.790 110.936 -473094.768 59450.381 2.979 3.154 3.706 2.979 3.154 3.706
60750.000 -399254.869 831.486 1591.544 13082.443 128.658 -473198.972 58309.972 3.174 3.380 3.874 3.174 3.380 3.874
61000.000 -400158.409 791.978 1690.970 13109.729 133.150 -473358.850 57474.614 3.441 3.635 4.093 3.441 3.635 4.093
61250.000 -399554.993 751.422 1591.690 13067.684 105.372 -473313.850 58242.691 3.157 3.336 3.876 3.157 3.336 3.876
61500.000 -398630.985 811.056 1564.139 13040.883 143.730 -472143.257 57952.463 2.815 2.945 3.547 2.815 2.945 3.547
61750.000 -399225.374 753.556 1562.998 13113.327 132.124 -474442.055 59654.675 3.014 3.178 3.674 3.014 3.178 3.674
62000.000 -399023.696 740.608 1484.367 13286.694 112.041 -472836.154 58188.748 3.303 3.516 4.105 3.303 3.516 4.105
62250.000 -399372.953 788.853 1569.104 13028.027 127.879 -472096.912 57210.097 3.110 3.304 3.864 3.110 3.304 3.864
62500.000 -398693.187 778.893 1548.978 13078.489 129.614 -471994.378 57765.217 3.076 3.291 3.857 3.076 3.291 3.857
62750.000 -398228.446 729.158 1663.396 13226.267 114.376 -472419.267 58457.623 3.431 3.645 4.161 3.431 3.645 4.161
63000.000 -399085.887 674.672 1585.875 13258.120 124.746 -474393.319 59664.019 3.431 3.599 4.150 3.431 3.599 4.150
63250.000 -399616.188 818.875 1588.576 13148.438 110.413 -471044.218 55761.728 3.019 3.179 3.758 3.019 3.179 3.758
63500.000 -399638.662 750.985 1545.842 13100.881 159.532 -473412.368 58216.465 3.140 3.341 3.886 3.140 3.341 3.886
63750.000 -397849.018 802.065 1607.000 13016.116 114.578 -474477.258 61088.481 3.437 3.638 4.164 3.437 3.638 4.164
64000.000 -399769.357 781.320 1513.303 13152.754 115.365 -473428.617 58096.517 2.926 3.104 3.736 2.926 3.104 3.736
64250.000 -398979.385 825.584 1520.865 12995.742 114.107 -473026.783 58591.099 3.175 3.363 3.910 3.175 3.363 3.910
64500.000 -399576.709 792.700 1581.607 12998.466 135.542 -475230.385 60145.360 3.017 3.143 3.892 3.017 3.143 3.892
64750.000 -399407.410 780.176 1613.385 12824.740 99.309 -472445.734 57720.713 2.966 3.086 3.794 2.966 3.086 3.794
65000.000 -398621.037 771.223 1702.921 12943.085 130.948 -472709.753 58540.539 3.281 3.483 4.094 3.281 3.483 4.094
65250.000 -399239.047 830.554 1630.149 13036.472 96.113 -472897.040 58064.705 3.087 3.259 3.914 3.087 3.259 3.914
65500.000 -399514.106 737.376 1551.367 13074.598 114.228 -473592.012 58600.336 3.115 3.348 3.943 3.115 3.348 3.943
65750.000 -398377.052 769.072 1602.466 12930.593 113.880 -473091.475 59298.413 3.201 3.380 4.014 3.201 3.380 4.014
66000.000 -399139.226 783.719 1666.136 12977.655 110.498 -472184.784 57507.549 3.230 3.431 4.067 3.230 3.431 4.067
66250.000 -399782.570 747.782 1590.988 12979.699 106.397 -472920.124 57712.687 3.063 3.233 3.833 3.063 3.233 3.833
66500.000 -398617.075 716.042 1534.226 13060.924 111.090 -472405.564 58366.206 3.156 3.320 3.982 3.156 3.320 3.982
66750.000 -399905.313 863.826 1550.367 12905.211 119.167 -473356.747 58012.863 3.446 3.712 4.199 3.446 3.712 4.199
67000.000 -398845.374 735.690 1507.156 13208.859 93.796 -474352.419 59961.544 2.953 3.088 3.945 2.953 3.088 3.945
67250.000 -398311.391 848.994 1531.949 13029.109 124.829 -472902.540 59056.268 2.582 2.684 3.266 2.582 2.684 3.266
67500.000 -398373.445 730.834 1527.542 13027.517 108.874 -472743.838 58975.624 2.924 3.036 3.535 2.924 3.036 3.535
67750.000 -398938.110 743.472 1566.103 13087.166 104.203 -472037.210 57598.156 2.796 2.924 3.505 2.796 2.924 3.505
68000.000 -398935.081 809.967 1559.453 12972.324 122.096 -473669.180 59270.258 2.795 2.942 3.535 2.795 2.942 3.535
68250.000 -398697.174 729.486 1589.933 13100.768 118.312 -471569.852 57334.179 3.061 3.212 3.738 3.061 3.212 3.738
68500.000 -398997.359 752.572 1586.193 12877.569 138.331 -472643.695 58291.672 2.704 2.849 3.430 2.704 2.849 3.430
68750.000 -398645.730 645.458 1485.179 12969.258 116.949 -471950.502 58087.929 2.725 2.818 3.363 2.725 2.818 3.363
69000.000 -399401.673 793.243 1568.951 12940.666 127.514 -473556.030 58723.983 2.597 2.720 3.318 2.597 2.720 3.318
69250.000 -399419.397 703.361 1533.474 12899.391 102.364 -473344.478 58686.490 2.603 2.752 3.346 2.603 2.752 3.346
69500.000 -398970.772 738.085 1577.147 12997.794 121.608 -472555.103 58149.697 2.830 2.974 3.468 2.830 2.974 3.468
69750.000 -398967.449 734.876 1444.959 13070.338 150.819 -473610.493 59242.052 3.047 3.232 3.736 3.047 3.232 3.736
70000.000 -399471.388 780.242 1670.365 12852.726 94.193 -473583.295 58714.382 2.767 2.899 3.393 2.767 2.899 3.393
70250.000 -399423.418 812.002 1616.075 12955.217 113.390 -472785.777 57865.676 2.750 2.889 3.384 2.750 2.889 3.384
70500.000 -399844.210 733.828 1658.975 12980.640 126.067 -473608.401 58264.681 2.950 3.106 3.576 2.950 3.106 3.576
70750.000 -398701.134 792.951 1690.657 12880.566 96.054 -474343.462 60182.101 3.202 3.311 3.879 3.202 3.311 3.879
71000.000 -398631.315 787.076 1585.286 13155.071 123.096 -471756.826 57474.983 2.981 3.088 3.598 2.981 3.088 3.598
71250.000 -398426.928 795.155 1528.266 13049.617 104.305 -472641.880 58737.609 3.184 3.344 3.764 3.184 3.344 3.764
71500.000 -398497.505 786.483 1554.092 13051.326 107.200 -473456.281 59459.675 3.029 3.158 3.654 3.029 3.158 3.654
71750.000 -399047.115 698.958 1485.238 13126.168 121.539 -472612.475 58133.457 2.875 2.991 3.478 2.875 2.991 3.478
72000.000 -399056.582 792.894 1536.461 13036.753 87.586 -473317.681 58807.406 2.923 3.082 3.512 2.923 3.082 3.512
72250.000 -399576.450 816.696 1645.573 12880.642 140.019 -472348.852 57289.473 2.815 2.959 3.470 2.815 2.959 3.470
72500.000 -399504.106 811.638 1553.793 13009.728 114.506 -473061.489 58067.718 2.908 3.057 3.628 2.908 3.057 3.628
72750.000 -399321.768 705.180 1516.673 13116.676 133.691 -473370.045 58576.056 2.631 2.781 3.417 2.631 2.781 3.417
73000.000 -399169.296 763.633 1359.858 13148.066 130.558 -472516.201 57944.789 2.930 3.052 3.778 2.930 3.052 3.778
73250.000 -397893.951 761.161 1711.447 12895.348 101.621 -472240.956 58877.427 3.039 3.212 3.806 3.039 3.212 3.806
73500.000 -399374.399 767.539 1512.043 13096.128 147.007 -472823.904 57926.789 3.041 3.265 3.740 3.041 3.265 3.740
73750.000 -399371.377 757.886 1548.905 13039.462 107.993 -473918.223 59092.599 3.169 3.418 3.993 3.169 3.418 3.993
74000.000 -398054.353 775.325 1544.349 13071.119 149.855 -473223.289 59628.289 3.191 3.396 3.917 3.191 3.396 3.917
74250.000 -399516.732 729.354 1632.650 13055.871 89.789 -474043.789 59019.394 3.155 3.340 3.904 3.155 3.340 3.904
74500.000 -399512.523 717.612 1563.105 13193.672 117.412 -472543.718 57439.394 3.134 3.322 3.858 3.134 3.322 3.858
74750.000 -398623.895 663.581 1505.502 13176.613 144.303 -473396.676 59282.783 2.934 3.085 3.656 2.934 3.085 3.656
75000.000 -399706.110 747.453 1489.547 12989.166 88.269 -472943.728 57923.184 3.102 3.281 3.826 3.102 3.281 3.826
75250.000 -399823.563 782.142 1634.467 12825.456 104.440 -472678.568 57508.500 2.969 3.132 3.846 2.969 3.132 3.846
75500.000 -398498.167 787.291 1543.955 13266.145 97.113 -472476.795 58284.124 3.157 3.351 3.954 3.157 3.351 3.954
75750.000 -398425.659 869.236 1502.050 12978.014 114.763 -472171.393 58281.672 2.887 3.100 3.728 2.887 3.100 3.728
76000.000 -399250.268 707.489 1616.269 13129.542 112.226 -472805.911 57990.117 3.086 3.310 3.868 3.086 3.310 3.868
76250.000 -399305.239 803.948 1516.339 12993.171 114.759 -473048.736 58315.281 2.859 3.104 3.812 2.859 3.104 3.812
76500.000 -398682.367 691.900 1479.206 13120.254 123.736 -472765.854 58668.391 2.740 2.935 3.602 2.740 2.935 3.602
76750.000 -398235.315 754.515 1592.091 12975.661 95.907 -473597.914 59944.424 2.881 3.091 3.700 2.881 3.091 3.700
77000.000 -398833.166 724.187 1464.694 13142.321 125.578 -471482.112 57192.166 2.664 2.900 3.447 2.664 2.900 3.447
77250.000 -399455.509 793.943 1569.939 13223.541 147.518 -473472.015 58281.565 2.547 2.695 3.432 2.547 2.695 3.432
77500.000 -398920.020 716.637 1613.845 13125.528 111.144 -473645.615 59158.442 3.057 3.268 3.887 3.057 3.268 3.887
77750.000 -400221.389 692.217 1457.662 13063.718 128.013 -473187.614 57624.614 2.932 3.109 3.660 2.932 3.109 3.660
78000.000 -399688.906 718.268 1518.881 13203.864 99.115 -474507.925 59278.891 2.902 3.081 3.734 2.902 3.081 3.734
78250.000 -400180.904 811.139 1560.301 13141.403 115.466 -472900.139 57090.926 2.889 3.086 3.686 2.889 3.086 3.686
78500.000 -399503.551 737.350 1571.763 13239.845 102.305 -473513.121 58358.307 3.009 3.251 3.738 3.009 3.251 3.738
78750.000 -399500.976 763.087 1555.667 12982.887 129.993 -473091.478 58158.868 2.864 3.054 3.605 2.864 3.054 3.605
79000.000 -399429.333 801.205 1534.220 13015.606 95.689 -473692.463 58816.410 3.161 3.374 3.971 3.161 3.374 3.971
79250.000 -398863.909 697.520 1616.149 12988.276 100.821 -473277.026 59010.350 2.785 2.964 3.640 2.785 2.964 3.640
79500.000 -399028.992 727.246 1588.508 12937.373 134.779 -474008.351 59591.454 2.649 2.790 3.468 2.649 2.790 3.468
79750.000 -399504.954 732.984 1514.407 13095.108 118.099 -473899.657 58934.106 3.042 3.242 3.934 3.042 3.242 3.934
80000.000 -399336.500 683.168 1486.288 13163.218 111.752 -473025.615 58244.690 2.890 3.068 3.671 2.890 3.068 3.671
80250.000 -398729.537 808.846 1499.398 13039.558 107.514 -473375.821 59190.967 2.935 3.093 3.723 2.935 3.093 3.723
80500.000 -398998.288 738.945 1595.428 12956.195 112.878 -471388.442 56986.708 2.845 3.029 3.564 2.845 3.029 3.564
80750.000 -399628.963 822.166 1517.859 13254.918 97.574 -473726.816 58405.335 2.730 2.916 3.536 2.730 2.916 3.536
81000.000 -399831.922 745.697 1452.440 13191.367 133.311 -473935.996 58581.260 3.254 3.464 3.931 3.254 3.464 3.931
81250.000 -398872.215 694.815 1543.206 13243.791 108.806 -473358.736 58895.903 2.965 3.163 3.683 2.965 3.163 3.683
81500.000 -398333.909 745.533 1542.606 13006.292 135.689 -472631.482 58867.452 2.912 3.092 3.659 2.912 3.092 3.659
81750.000 -398941.605 701.478 1653.164 13092.390 118.260 -472681.633 58174.736 3.282 3.479 4.060 3.282 3.479 4.060
82000.000 -399823.600 800.322 1511.002 13241.507 107.680 -473659.577 58175.466 2.792 2.972 3.599 2.792 2.972 3.599
82250.000 -399911.118 710.247 1632.730 13155.870 113.487 -473450.147 57926.695 2.894 3.078 3.547 2.894 3.078 3.547
82500.000 -398852.558 731.346 1527.078 13001.029 117.655 -473225.208 58995.541 3.046 3.271 3.895 3.046 3.271 3.895
82750.000 -399121.366 795.788 1579.838 13032.904 100.784 -472443.012 57812.333 2.933 3.133 3.748 2.933 3.133 3.748
83000.000 -398447.280 690.375 1649.027 13119.558 104.813 -472508.964 58497.912 2.467 2.606 3.555 2.467 2.606 3.555
83250.000 -398336.995 748.593 1615.438 13148.052 87.728 -470936.226 56999.421 2.205 2.314 3.000 2.205 2.314 3.000
83500.000 -398907.019 750.096 1616.813 12838.861 122.475 -472409.319 58174.054 2.608 2.696 3.356 2.608 2.696 3.356
83750.000 -398992.774 724.352 1463.724 13322.380 110.345 -473878.907 59265.331 2.568 2.655 3.298 2.568 2.655 3.298
84000.000 -398510.307 773.553 1526.072 12994.286 109.080 -473014.004 59100.706 2.484 2.559 3.251 2.484 2.559 3.251
84250.000 -400147.936 781.510 1541.718 12925.024 124.428 -471859.168 56338.553 2.523 2.615 3.289 2.523 2.615 3.289
84500.000 -398484.122 747.463 1506.194 13076.930 130.869 -472476.434 58530.857 2.421 2.533 3.463 2.421 2.533 3.463
84750.000 -399402.379 849.256 1526.051 12995.235 93.977 -472220.306 57353.408 2.117 2.211 3.078 2.117 2.211 3.078
85000.000 -398786.512 814.109 1513.495 13109.516 118.135 -472789.390 58447.622 2.867 2.992 3.809 2.867 2.992 3.809
85250.000 -399018.264 702.923 1658.562 13055.599 134.707 -472515.110 57945.055 2.782 2.880 3.671 2.782 2.880 3.671
85500.000 -399144.228 779.984 1557.954 13052.442 124.547 -472586.209 57927.055 2.486 2.626 3.416 2.486 2.626 3.416
85750.000 -399557.460 794.469 1458.904 13112.537 124.584 -471676.944 56628.991 2.745 2.837 3.483 2.745 2.837 3.483
86000.000 -398318.650 729.129 1598.387 13137.250 93.025 -472965.515 59089.075 2.686 2.741 3.423 2.686 2.741 3.423
86250.000 -398966.628 743.884 1537.970 13168.258 110.795 -473077.552 58550.017 2.533 2.628 3.369 2.533 2.628 3.369
86500.000 -399921.200 800.916 1584.852 12983.115 106.539 -474803.538 59406.916 2.683 2.766 3.466 2.683 2.766 3.466
86750.000 -399078.908 673.754 1615.692 12874.448 122.334 -473998.259 59633.123 2.607 2.714 3.289 2.607 2.714 3.289
87000.000 -398658.071 736.229 1554.861 12959.959 133.269 -472193.984 58151.595 2.637 2.730 3.355 2.637 2.730 3.355
87250.000 -399550.742 708.527 1464.652 13041.799 114.835 -473574.115 58693.561 2.584 2.716 3.334 2.584 2.716 3.334
87500.000 -399950.056 753.266 1607.171 13124.459 103.400 -472971.596 57433.243 2.707 2.808 3.500 2.707 2.808 3.500
87750.000 -398678.147 780.670 1526.535 13050.024 108.597 -472282.611 58138.638 2.965 3.095 3.661 2.965 3.095 3.661
88000.000 -399215.698 818.422 1631.087 12916.753 99.320 -472450.443 57769.164 2.615 2.761 3.401 2.615 2.761 3.401
88250.000 -399210.582 723.925 1613.246 12937.750 123.696 -473126.744 58517.545 2.695 2.855 3.437 2.695 2.855 3.437
88500.000 -399463.940 808.319 1550.553 12942.455 103.335 -471977.829 57109.227 2.683 2.826 3.539 2.683 2.826 3.539
88750.000 -399384.708 759.956 1539.460 12933.603 108.778 -473235.644 58509.139 2.870 3.033 3.719 2.870 3.033 3.719
89000.000 -398906.928 747.787 1549.235 12927.117 148.709 -473249.010 58969.235 2.810 2.951 3.687 2.810 2.951 3.687
89250.000 -399098.337 744.083 1637.595 12870.705 105.027 -472085.030 57629.283 2.522 2.651 3.435 2.522 2.651 3.435
89500.000 -399230.798 844.422 1448.200 12936.204 121.850 -472822.419 58240.946 2.684 2.794 3.645 2.684 2.794 3.645
89750.000 -398750.556 763.582 1546.288 13142.935 123.700 -472383.490 58056.430 2.879 3.017 3.836 2.879 3.017 3.836
90000.000 -399250.735 874.897 1598.818 12947.655 126.286 -471781.032 56982.642 2.896 3.019 3.743 2.896 3.019 3.743
90250.000 -399030.990 691.757 1480.517 12975.985 106.854 -474635.568 60349.464 2.661 2.773 3.483 2.661 2.773 3.483
90500.000 -399625.715 770.366 1546.916 12929.963 143.764 -472135.336 57118.611 2.769 2.888 3.648 2.769 2.888 3.648
90750.000 -399087.910 707.021 1636.511 13050.989 132.028 -474485.068 59870.608 2.680 2.792 3.624 2.680 2.792 3.624
91000.000 -398661.038 724.663 1586.938 13050.335 115.370 -473153.793 59015.449 2.886 2.983 3.689 2.886 2.983 3.689
91250.000 -398969.606 794.864 1581.875 12973.739 108.021 -472374.849 57946.745 2.642 2.737 3.565 2.642 2.737 3.565
91500.000 -399050.558 799.619 1554.752 13060.650 138.472 -473641.079 59037.028 2.832 2.931 3.629 2.832 2.931 3.629
91750.000 -400014.671 726.875 1537.031 13130.431 127.642 -473383.709 57847.059 2.542 2.650 3.511 2.542 2.650 3.511
92000.000 -399971.528 768.034 1492.755 13280.026 144.682 -473288.970 57631.944 2.626 2.684 3.538 2.626 2.684 3.538
92250.000 -399128.444 709.307 1484.442 13114.479 94.837 -472903.120 58371.610 2.598 2.666 3.360 2.598 2.666 3.360
92500.000 -398405.520 746.951 1494.248 13108.839 116.722 -472238.472 58366.192 2.458 2.541 3.403 2.458 2.541 3.403
92750.000 -399675.634 845.660 1607.477 13038.492 100.566 -473287.286 58019.458 2.494 2.596 3.418 2.494 2.596 3.418
93000.000 -399709.255 785.976 1477.792 13146.813 129.677 -473238.023 57988.510 2.931 3.046 3.809 2.931 3.046 3.809
93250.000 -398010.496 732.125 1554.428 13112.716 148.731 -472249.336 58690.841 2.609 2.696 3.537 2.609 2.696 3.537
93500.000 -399526.469 804.099 1620.282 13203.722 112.851 -473693.435 58426.013 2.340 2.422 3.198 2.340 2.422 3.198
93750.000 -399473.423 742.931 1540.644 13026.092 109.486 -473892.990 59000.415 2.390 2.465 3.150 2.390 2.465 3.150
94000.000 -399983.286 776.990 1516.221 13053.239 101.088 -474358.260 58927.435 2.434 2.516 3.248 2.434 2.516 3.248
94250.000 -398287.228 706.741 1492.040 13025.530 111.343 -471307.974 57685.092 2.112 2.187 3.145 2.112 2.187 3.145
94500.000 -399471.737 734.050 1518.087 12939.541 135.467 -472397.881 57598.999 2.239 2.335 3.234 2.239 2.335 3.234
94750.000 -399934.920 853.129 1451.741 12937.263 143.382 -472584.197 57263.762 2.334 2.455 3.260 2.334 2.455 3.260
95000.000 -399146.814 737.348 1524.770 12831.644 114.760 -472955.219 58599.883 2.558 2.643 3.526 2.558 2.643 3.526
95250.000 -398974.533 755.468 1509.992 12969.207 111.442 -472878.979 58558.338 2.572 2.642 3.412 2.572 2.642 3.412
95500.000 -398918.135 747.332 1555.072 12764.121 134.472 -472502.470 58383.338 2.530 2.626 3.338 2.530 2.626 3.338
95750.000 -399594.072 815.446 1473.321 12832.791 116.937 -471742.313 56909.745 2.469 2.541 3.473 2.469 2.541 3.473
96000.000 -399045.354 663.102 1650.978 12784.453 124.884 -472873.240 58604.469 2.580 2.650 3.523 2.580 2.650 3.523
96250.000 -399076.661 781.048 1620.916 12834.226 107.611 -472869.831 58449.370 2.460 2.586 3.421 2.460 2.586 3.421
96500.000 -399869.287 820.984 1599.540 12789.173 114.925 -472618.914 57425.005 2.592 2.730 3.581 2.592 2.730 3.581
