# Supplementary material for: Global computational mutagenesis provides a critical stability framework in protein structures
Source: PLoS One. 2017 Dec 7;12(12):e0189064. doi: 10.1371/journal.pone.0189064 (PMC5720693; doi:10.1371/journal.pone.0189064)
Supplement: S6 Table — (TAB) [file pone.0189064.s010.tab]

____Time[ps] Energy[ kJ/mol ]_____Bond _______Angle ____Dihedral ___Planarity _____Coulomb _________VdW RMSDs-001:CA ____Backbone __HeavyAtoms RMSDs-AVR:CA ____Backbone __HeavyAtoms
0.000 -477248.901 179.699 575.783 16579.408 30.100 -581386.213 86772.322 0.619 0.721 0.813 0.619 0.721 0.813
250.000 -386514.275 857.185 1543.922 16605.591 95.710 -461883.112 56266.428 2.331 2.427 2.842 2.331 2.427 2.842
500.000 -386168.455 757.516 1517.563 16648.712 128.883 -462402.696 57181.567 1.965 2.077 2.588 1.965 2.077 2.588
750.000 -387446.288 825.129 1591.091 16422.511 136.870 -462197.615 55775.724 2.087 2.207 2.633 2.087 2.207 2.633
1000.000 -386586.363 817.754 1633.848 16477.228 119.252 -463420.794 57786.349 1.954 2.029 2.512 1.954 2.029 2.512
1250.000 -386515.755 698.530 1528.878 16412.220 96.748 -462387.643 57135.513 2.201 2.317 2.916 2.201 2.317 2.916
1500.000 -387253.868 738.694 1594.322 16421.552 123.220 -463961.948 57830.293 1.983 2.066 2.604 1.983 2.066 2.604
1750.000 -386673.570 871.800 1565.015 16487.609 107.652 -461061.274 55355.628 2.072 2.194 2.913 2.072 2.194 2.913
2000.000 -386541.844 718.456 1531.985 16656.665 98.638 -464396.082 58848.492 1.952 2.051 2.744 1.952 2.051 2.744
2250.000 -386936.848 657.616 1621.809 16533.855 101.800 -462649.219 56797.291 2.106 2.209 2.911 2.106 2.209 2.911
2500.000 -387193.748 749.146 1543.545 16508.496 109.928 -462293.274 56188.411 2.234 2.351 3.005 2.234 2.351 3.005
2750.000 -387808.977 803.132 1605.486 16450.064 117.326 -461735.663 54950.677 1.968 2.090 2.750 1.968 2.090 2.750
3000.000 -386744.659 784.699 1638.872 16461.702 129.397 -461723.258 55963.930 2.176 2.297 2.940 2.176 2.297 2.940
3250.000 -386758.808 791.408 1570.444 16431.367 98.237 -463567.807 57917.542 1.917 2.006 2.770 1.917 2.006 2.770
3500.000 -386784.606 754.087 1524.953 16489.958 105.851 -463557.531 57898.075 2.301 2.458 2.945 2.301 2.458 2.945
3750.000 -386934.123 853.432 1461.356 16678.330 112.050 -461915.629 55876.338 1.946 2.069 2.698 1.946 2.069 2.698
4000.000 -386624.397 717.643 1486.242 16844.362 114.689 -463374.677 57587.345 2.055 2.211 2.750 2.055 2.211 2.750
4250.000 -386317.823 742.784 1657.282 16686.965 117.424 -461473.601 55951.323 1.972 2.117 2.704 1.972 2.117 2.704
4500.000 -386593.074 797.995 1555.785 16440.678 101.119 -461080.703 55592.053 2.171 2.308 2.773 2.171 2.308 2.773
4750.000 -387529.463 777.090 1613.174 16423.165 113.737 -462238.435 55781.806 2.195 2.323 2.930 2.195 2.323 2.930
5000.000 -387233.665 789.595 1658.307 16473.002 108.302 -463268.633 57005.763 2.026 2.161 2.880 2.026 2.161 2.880
5250.000 -387656.075 841.731 1587.764 16621.387 106.498 -463474.401 56660.947 1.996 2.137 2.695 1.996 2.137 2.695
5500.000 -386346.600 835.612 1596.934 16655.747 113.359 -461581.622 56033.370 2.392 2.462 3.047 2.392 2.462 3.047
5750.000 -386142.388 763.035 1583.729 16364.552 136.272 -462831.507 57841.531 2.064 2.170 2.848 2.064 2.170 2.848
6000.000 -384796.756 772.434 1533.085 16540.103 118.252 -460906.518 57145.888 2.132 2.223 2.985 2.132 2.223 2.985
6250.000 -386596.169 730.952 1535.710 16487.774 106.934 -462548.788 57091.249 2.177 2.244 2.901 2.177 2.244 2.901
6500.000 -387251.847 688.969 1581.336 16514.015 106.804 -462033.376 55890.405 2.295 2.373 3.119 2.295 2.373 3.119
6750.000 -385959.651 753.432 1471.239 16505.354 93.211 -460887.454 56104.567 1.979 2.102 2.788 1.979 2.102 2.788
7000.000 -386879.186 764.997 1496.956 16484.930 110.506 -462720.640 56984.065 1.966 2.073 2.839 1.966 2.073 2.839
7250.000 -387988.057 750.348 1557.709 16462.991 88.580 -463774.202 56926.518 2.452 2.556 3.312 2.452 2.556 3.312
7500.000 -386662.356 707.146 1662.198 16514.014 108.918 -462696.315 57041.683 2.059 2.109 2.902 2.059 2.109 2.902
7750.000 -386080.520 771.825 1477.643 16445.364 123.789 -462248.360 57349.218 2.157 2.270 2.928 2.157 2.270 2.928
8000.000 -388088.836 782.303 1541.255 16544.334 94.556 -463686.288 56635.004 2.104 2.181 2.880 2.104 2.181 2.880
8250.000 -386709.566 720.087 1555.385 16538.797 118.583 -462924.795 57282.377 2.228 2.312 3.071 2.228 2.312 3.071
8500.000 -386885.824 834.457 1532.018 16435.865 107.755 -461316.992 55521.075 2.194 2.304 2.971 2.194 2.304 2.971
8750.000 -387305.993 755.524 1520.239 16418.791 108.184 -463146.199 57037.467 2.416 2.538 3.226 2.416 2.538 3.226
9000.000 -386601.318 729.467 1517.935 16633.097 108.350 -461998.597 56408.430 2.300 2.371 3.107 2.300 2.371 3.107
9250.000 -387013.505 786.870 1551.715 16324.044 76.480 -462281.322 56528.708 2.267 2.349 3.140 2.267 2.349 3.140
9500.000 -386531.624 670.767 1496.399 16711.401 100.358 -462002.451 56491.900 2.357 2.472 3.391 2.357 2.472 3.391
9750.000 -387566.733 757.444 1481.791 16503.396 120.757 -462475.231 56045.111 2.724 2.850 3.469 2.724 2.850 3.469
10000.000 -385513.503 598.457 1620.853 16551.178 124.304 -462367.575 57959.279 2.482 2.595 3.336 2.482 2.595 3.336
10250.000 -386287.976 772.376 1587.905 16395.451 129.117 -462338.579 57165.753 2.317 2.412 3.053 2.317 2.412 3.053
10500.000 -387546.162 722.160 1561.988 16460.526 107.371 -463642.339 57244.132 2.420 2.555 3.208 2.420 2.555 3.208
10750.000 -387457.302 750.951 1585.228 16395.390 130.408 -463564.220 57244.941 2.033 2.111 2.926 2.033 2.111 2.926
11000.000 -386086.884 822.246 1500.476 16506.168 111.708 -461736.107 56708.624 2.246 2.334 2.964 2.246 2.334 2.964
11250.000 -387647.698 699.613 1579.697 16259.588 140.078 -462846.434 56519.760 2.417 2.493 3.134 2.417 2.493 3.134
11500.000 -387297.909 743.627 1559.042 16393.441 128.029 -463072.996 56950.948 2.123 2.230 2.964 2.123 2.230 2.964
11750.000 -386914.957 750.059 1576.838 16375.763 101.872 -462829.256 57109.767 2.295 2.417 3.102 2.295 2.417 3.102
12000.000 -387516.357 801.356 1631.714 16385.333 117.276 -462393.985 55941.949 2.225 2.345 2.907 2.225 2.345 2.907
12250.000 -386320.878 727.274 1469.522 16450.843 113.031 -462061.377 56979.829 2.379 2.490 3.053 2.379 2.490 3.053
12500.000 -386983.081 685.704 1593.461 16418.800 111.159 -462422.387 56630.182 2.342 2.454 3.065 2.342 2.454 3.065
12750.000 -386983.469 722.729 1474.371 16528.455 116.637 -463183.962 57358.302 2.382 2.488 3.018 2.382 2.488 3.018
13000.000 -385584.292 777.373 1557.513 16461.892 104.947 -461182.504 56696.487 2.397 2.488 3.193 2.397 2.488 3.193
13250.000 -387172.016 720.923 1581.776 16384.073 97.099 -462206.498 56250.611 2.422 2.540 3.156 2.422 2.540 3.156
13500.000 -387863.732 769.848 1524.322 16509.337 116.012 -462193.185 55409.935 2.510 2.620 3.305 2.510 2.620 3.305
13750.000 -385903.251 781.692 1506.420 16598.029 103.899 -461442.050 56548.759 2.599 2.689 3.317 2.599 2.689 3.317
14000.000 -386674.385 732.065 1488.260 16646.204 108.250 -462744.754 57095.591 2.474 2.549 3.231 2.474 2.549 3.231
14250.000 -386360.034 677.077 1461.964 16662.284 104.532 -460747.609 55481.718 2.281 2.406 3.014 2.281 2.406 3.014
14500.000 -386347.250 768.851 1557.616 16508.973 89.255 -461445.432 56173.487 2.629 2.719 3.389 2.629 2.719 3.389
14750.000 -387289.697 762.359 1530.015 16617.279 101.661 -462730.882 56429.871 2.759 2.852 3.445 2.759 2.852 3.445
15000.000 -386635.779 721.339 1577.381 16504.827 170.730 -461761.100 56151.045 2.911 3.008 3.614 2.911 3.008 3.614
15250.000 -386806.218 736.459 1559.846 16592.801 100.044 -462742.590 56947.222 2.583 2.661 3.307 2.583 2.661 3.307
15500.000 -387752.840 757.809 1567.473 16531.817 110.121 -462791.148 56071.089 2.533 2.606 3.186 2.533 2.606 3.186
15750.000 -385895.852 713.240 1565.596 16816.738 108.484 -462033.566 56933.656 2.505 2.586 3.215 2.505 2.586 3.215
16000.000 -387484.076 739.310 1507.283 16644.955 90.751 -463248.849 56782.475 2.445 2.547 3.163 2.445 2.547 3.163
16250.000 -386584.715 686.648 1591.655 16720.693 107.658 -463009.767 57318.398 2.319 2.380 3.056 2.319 2.380 3.056
16500.000 -387544.771 739.528 1594.368 16645.202 94.447 -464036.577 57418.262 2.399 2.494 3.143 2.399 2.494 3.143
16750.000 -386999.502 809.478 1540.394 16559.445 131.418 -462215.886 56175.648 2.408 2.480 3.046 2.408 2.480 3.046
17000.000 -387300.314 692.835 1605.371 16556.236 156.207 -463804.591 57493.629 2.276 2.370 2.848 2.276 2.370 2.848
17250.000 -387478.066 738.456 1584.601 16625.763 91.931 -464274.516 57755.699 2.315 2.419 2.871 2.315 2.419 2.871
17500.000 -387540.735 724.793 1593.501 16491.130 148.231 -462154.506 55656.116 2.393 2.470 2.985 2.393 2.470 2.985
17750.000 -385718.254 790.953 1625.825 16365.516 108.432 -462277.271 57668.291 2.341 2.376 2.983 2.341 2.376 2.983
18000.000 -386529.604 752.480 1561.135 16431.728 130.927 -462596.459 57190.584 2.240 2.324 2.832 2.240 2.324 2.832
18250.000 -386272.156 747.773 1575.971 16580.305 104.837 -463223.258 57942.216 2.327 2.390 2.940 2.327 2.390 2.940
18500.000 -386232.856 710.509 1592.089 16539.079 91.969 -461788.461 56621.959 2.265 2.340 2.872 2.265 2.340 2.872
18750.000 -387178.793 650.039 1526.083 16630.962 147.053 -462271.050 56138.122 2.318 2.399 2.911 2.318 2.399 2.911
19000.000 -387142.559 648.819 1588.378 16475.083 103.375 -463239.185 57280.972 2.331 2.417 2.904 2.331 2.417 2.904
19250.000 -385668.718 691.623 1587.193 16603.447 113.439 -462340.322 57675.902 2.286 2.344 2.894 2.286 2.344 2.894
19500.000 -387048.532 777.388 1590.846 16495.851 118.488 -462317.113 56286.008 2.392 2.463 2.946 2.392 2.463 2.946
19750.000 -386298.039 770.618 1554.536 16439.029 116.390 -462537.438 57358.826 2.396 2.448 3.083 2.396 2.448 3.083
20000.000 -386807.872 769.129 1646.844 16639.357 122.035 -461021.245 55036.009 2.422 2.482 2.997 2.422 2.482 2.997
20250.000 -386850.643 718.293 1603.394 16489.125 122.739 -462373.801 56589.608 2.066 2.126 2.816 2.066 2.126 2.816
20500.000 -387464.527 762.029 1539.418 16494.434 122.682 -463166.053 56782.964 2.235 2.271 3.040 2.235 2.271 3.040
20750.000 -386179.040 723.101 1585.731 16477.689 117.469 -461425.756 56342.726 2.514 2.558 3.365 2.514 2.558 3.365
21000.000 -386863.852 714.959 1536.426 16522.440 137.856 -463188.621 57413.088 2.456 2.529 3.175 2.456 2.529 3.175
21250.000 -387230.551 736.208 1675.039 16413.637 112.460 -461124.792 54956.898 2.386 2.441 3.119 2.386 2.441 3.119
21500.000 -386855.769 697.810 1591.734 16546.501 130.854 -461795.299 55972.631 2.418 2.501 3.139 2.418 2.501 3.139
21750.000 -386706.069 722.934 1479.581 16433.372 125.075 -462975.612 57508.581 2.676 2.777 3.257 2.676 2.777 3.257
22000.000 -386234.405 772.033 1554.049 16554.040 118.970 -461137.830 55904.332 2.631 2.675 3.198 2.631 2.675 3.198
22250.000 -386154.017 740.877 1548.384 16498.325 104.945 -462562.443 57515.895 2.442 2.494 3.045 2.442 2.494 3.045
22500.000 -386768.070 731.010 1504.420 16660.181 126.108 -463195.332 57405.543 2.615 2.660 3.195 2.615 2.660 3.195
22750.000 -386787.754 727.212 1539.188 16606.462 97.866 -462725.737 56967.255 2.449 2.487 3.139 2.449 2.487 3.139
23000.000 -386893.498 737.527 1531.920 16544.742 119.576 -463993.295 58166.033 2.474 2.515 3.130 2.474 2.515 3.130
23250.000 -387307.473 775.705 1506.140 16543.752 102.833 -462343.715 56107.811 2.416 2.477 3.152 2.416 2.477 3.152
23500.000 -386976.113 745.912 1589.409 16405.013 119.507 -462859.335 57023.381 2.455 2.542 3.214 2.455 2.542 3.214
23750.000 -386217.252 801.793 1679.836 16370.840 101.456 -462039.464 56868.286 2.406 2.448 3.143 2.406 2.448 3.143
24000.000 -386820.885 724.440 1546.808 16606.577 116.015 -461907.381 56092.656 2.274 2.321 2.938 2.274 2.321 2.938
24250.000 -387401.188 758.836 1596.198 16383.489 98.887 -463949.281 57710.682 2.574 2.639 3.229 2.574 2.639 3.229
24500.000 -387333.883 736.416 1632.021 16406.707 112.130 -463669.116 57447.960 2.489 2.589 3.160 2.489 2.589 3.160
24750.000 -386547.563 745.004 1576.084 16470.714 106.367 -462804.490 57358.757 2.586 2.652 3.170 2.586 2.652 3.170
25000.000 -386299.339 706.140 1511.091 16608.545 100.181 -461776.457 56551.161 2.504 2.582 3.185 2.504 2.582 3.185
25250.000 -386892.498 787.491 1581.107 16582.869 113.855 -463199.099 57241.280 2.668 2.776 3.427 2.668 2.776 3.427
25500.000 -386119.492 674.825 1664.022 16611.658 100.071 -463395.572 58225.503 2.716 2.841 3.267 2.716 2.841 3.267
25750.000 -386881.866 655.128 1546.873 16554.187 106.418 -462110.442 56365.971 3.210 3.288 3.895 3.210 3.288 3.895
26000.000 -386318.443 745.807 1516.980 16417.956 120.013 -462085.763 56966.564 2.492 2.574 3.088 2.492 2.574 3.088
26250.000 -387158.987 745.008 1601.743 16550.186 93.151 -462910.897 56761.823 2.910 2.959 3.471 2.910 2.959 3.471
26500.000 -387254.944 783.509 1537.574 16574.951 114.084 -462697.011 56431.949 2.770 2.820 3.520 2.770 2.820 3.520
26750.000 -386895.024 785.748 1505.766 16454.922 150.357 -462631.080 56839.262 2.653 2.716 3.262 2.653 2.716 3.262
27000.000 -387037.039 768.776 1541.445 16475.305 119.898 -462421.208 56478.745 2.755 2.799 3.389 2.755 2.799 3.389
27250.000 -386718.763 675.605 1472.688 16537.074 110.959 -463670.818 58155.729 2.613 2.705 3.282 2.613 2.705 3.282
27500.000 -387217.801 694.796 1478.638 16355.421 108.999 -462166.244 56310.587 2.729 2.798 3.345 2.729 2.798 3.345
27750.000 -387006.676 790.797 1523.418 16422.999 148.958 -461990.061 56097.213 2.492 2.590 3.247 2.492 2.590 3.247
28000.000 -386844.651 711.725 1501.739 16550.959 109.751 -463280.682 57561.857 2.373 2.449 3.096 2.373 2.449 3.096
28250.000 -387335.832 712.791 1443.753 16754.756 100.210 -463194.143 56846.802 2.552 2.643 3.307 2.552 2.643 3.307
28500.000 -387479.697 775.811 1506.046 16634.511 112.517 -464037.852 57529.271 2.562 2.662 3.285 2.562 2.662 3.285
28750.000 -385468.072 731.918 1551.806 16575.153 133.070 -461940.985 57480.966 2.497 2.585 3.141 2.497 2.585 3.141
29000.000 -387757.139 778.861 1559.235 16475.685 118.749 -462425.214 55735.544 2.431 2.475 3.088 2.431 2.475 3.088
29250.000 -387662.773 710.368 1510.205 16611.260 126.903 -462812.813 56191.304 2.338 2.410 3.099 2.338 2.410 3.099
29500.000 -386845.101 722.067 1554.051 16583.053 101.790 -461813.030 56006.968 2.547 2.635 3.311 2.547 2.635 3.311
29750.000 -386218.653 730.298 1499.471 16581.676 129.486 -463196.167 58036.583 2.607 2.687 3.361 2.607 2.687 3.361
30000.000 -386635.646 726.244 1686.988 16515.107 90.979 -462442.787 56787.822 2.631 2.731 3.272 2.631 2.731 3.272
30250.000 -386252.280 697.052 1543.511 16560.487 137.138 -462069.389 56878.921 2.387 2.483 3.084 2.387 2.483 3.084
30500.000 -387319.187 716.207 1552.182 16608.992 129.457 -463712.655 57386.630 2.508 2.602 3.200 2.508 2.602 3.200
30750.000 -387021.989 747.618 1419.741 16485.915 120.081 -462333.915 56538.572 2.384 2.458 3.117 2.384 2.458 3.117
31000.000 -386110.011 826.990 1571.490 16541.238 91.045 -462813.869 57673.096 2.723 2.795 3.338 2.723 2.795 3.338
31250.000 -387029.422 750.323 1484.906 16730.833 106.013 -461069.696 54968.199 2.597 2.663 3.280 2.597 2.663 3.280
31500.000 -387079.434 723.002 1580.748 16431.306 118.480 -462937.537 57004.566 2.678 2.771 3.330 2.678 2.771 3.330
31750.000 -387744.181 784.877 1531.791 16659.637 115.246 -462352.792 55517.060 2.849 2.983 3.545 2.849 2.983 3.545
32000.000 -386957.556 763.156 1474.122 16716.395 117.724 -461409.288 55380.334 2.535 2.592 3.156 2.535 2.592 3.156
32250.000 -387312.676 711.539 1520.613 16620.402 103.794 -462545.581 56276.558 2.858 2.970 3.451 2.858 2.970 3.451
32500.000 -386861.307 799.112 1504.661 16538.824 100.165 -462277.067 56472.997 3.458 3.581 4.097 3.458 3.581 4.097
32750.000 -387879.802 722.843 1591.284 16542.059 111.431 -463851.182 57003.762 3.059 3.147 3.766 3.059 3.147 3.766
33000.000 -387952.007 714.851 1581.900 16505.792 113.615 -463651.149 56782.985 3.179 3.283 3.826 3.179 3.283 3.826
33250.000 -386645.782 751.241 1663.906 16447.716 113.492 -462242.250 56620.113 2.939 3.041 3.530 2.939 3.041 3.530
33500.000 -386935.714 755.691 1591.547 16489.899 118.622 -463419.541 57528.068 3.215 3.309 3.906 3.215 3.309 3.906
33750.000 -387306.285 752.580 1585.455 16477.085 138.506 -461931.014 55671.102 3.124 3.243 3.929 3.124 3.243 3.929
34000.000 -387022.070 777.525 1544.110 16588.615 98.066 -462508.159 56477.772 3.628 3.717 4.291 3.628 3.717 4.291
34250.000 -386919.443 827.042 1491.334 16563.180 98.056 -461563.623 55664.569 3.428 3.555 4.136 3.428 3.555 4.136
34500.000 -387342.054 727.711 1525.814 16580.865 132.165 -463454.119 57145.511 3.658 3.796 4.320 3.658 3.796 4.320
34750.000 -386805.219 754.139 1571.346 16310.356 101.994 -462868.681 57325.626 3.318 3.462 4.079 3.318 3.462 4.079
35000.000 -386939.704 702.959 1486.985 16630.684 97.923 -462371.681 56513.425 3.291 3.458 4.007 3.291 3.458 4.007
35250.000 -387263.527 735.574 1546.173 16624.260 94.395 -463351.364 57087.436 2.935 3.015 3.642 2.935 3.015 3.642
35500.000 -386246.209 710.988 1555.071 16552.536 114.233 -462489.656 57310.621 2.594 2.740 3.395 2.594 2.740 3.395
35750.000 -386563.800 815.109 1490.780 16586.826 128.441 -461704.084 56119.128 2.962 3.044 3.673 2.962 3.044 3.673
36000.000 -386754.215 745.993 1434.835 16688.755 119.507 -463567.738 57824.433 2.919 3.041 3.706 2.919 3.041 3.706
36250.000 -387339.253 705.941 1539.763 16526.555 114.459 -463686.782 57460.810 3.241 3.410 3.914 3.241 3.410 3.914
36500.000 -386470.821 723.096 1515.208 16486.515 111.967 -462375.671 57068.064 2.769 2.893 3.605 2.769 2.893 3.605
36750.000 -387399.131 706.236 1542.496 16451.332 87.855 -463433.734 57246.684 3.304 3.445 4.050 3.304 3.445 4.050
37000.000 -387354.877 769.407 1454.438 16612.461 134.159 -463651.698 57326.355 2.902 3.023 3.703 2.902 3.023 3.703
37250.000 -386665.502 749.058 1517.288 16513.244 103.003 -462851.179 57303.084 2.703 2.873 3.537 2.703 2.873 3.537
37500.000 -386983.643 723.386 1555.590 16568.943 110.734 -462632.084 56689.788 2.864 2.988 3.640 2.864 2.988 3.640
37750.000 -387557.011 690.955 1568.278 16456.727 99.065 -463164.062 56792.026 3.014 3.157 3.950 3.014 3.157 3.950
38000.000 -385698.101 750.212 1565.413 16441.676 102.311 -460723.145 56165.433 2.748 2.891 3.615 2.748 2.891 3.615
38250.000 -386373.869 704.881 1525.432 16512.184 128.767 -462457.460 57212.328 3.078 3.234 4.015 3.078 3.234 4.015
38500.000 -387408.179 858.802 1591.524 16245.542 102.093 -462786.615 56580.475 3.587 3.710 4.462 3.587 3.710 4.462
38750.000 -386208.472 706.119 1551.108 16492.679 116.229 -462716.448 57641.841 3.938 4.020 4.846 3.938 4.020 4.846
39000.000 -385188.050 710.513 1571.452 16522.759 142.747 -462047.054 57911.534 3.371 3.400 4.055 3.371 3.400 4.055
39250.000 -386622.493 796.772 1689.050 16327.680 116.633 -461601.733 56049.104 3.434 3.488 3.984 3.434 3.488 3.984
39500.000 -387231.924 769.333 1636.825 16382.845 109.610 -462916.167 56785.630 2.950 2.959 3.741 2.950 2.959 3.741
39750.000 -387084.266 639.523 1630.259 16496.777 99.604 -463242.928 57292.498 2.831 2.928 3.467 2.831 2.928 3.467
40000.000 -386749.102 767.491 1500.647 16577.179 144.481 -462286.298 56547.398 3.079 3.186 3.870 3.079 3.186 3.870
40250.000 -386885.185 695.694 1522.877 16450.843 123.671 -463949.354 58271.084 3.209 3.366 4.103 3.209 3.366 4.103
40500.000 -386520.581 739.073 1533.227 16354.518 100.895 -462622.786 57374.492 3.286 3.332 4.009 3.286 3.332 4.009
40750.000 -386490.804 809.072 1519.663 16397.650 103.504 -460872.713 55552.020 4.067 4.167 4.727 4.067 4.167 4.727
41000.000 -386524.100 730.456 1602.205 16327.889 121.142 -461949.873 56644.081 3.823 3.935 4.540 3.823 3.935 4.540
41250.000 -387111.933 793.399 1526.509 16418.994 93.407 -462452.552 56508.311 3.829 3.957 4.621 3.829 3.957 4.621
41500.000 -387744.778 784.059 1642.945 16326.367 137.294 -462787.220 56151.778 4.343 4.497 5.028 4.343 4.497 5.028
41750.000 -386285.944 744.758 1554.558 16335.606 98.357 -461635.728 56616.504 3.639 3.774 4.358 3.639 3.774 4.358
42000.000 -384911.800 836.759 1547.510 16317.336 133.817 -461093.365 57346.143 3.659 3.752 4.357 3.659 3.752 4.357
42250.000 -386687.042 717.918 1573.353 16388.684 98.919 -462761.799 57295.884 3.470 3.534 4.268 3.470 3.534 4.268
42500.000 -386336.735 761.486 1595.715 16354.947 136.382 -461949.540 56764.276 2.991 3.058 3.710 2.991 3.058 3.710
42750.000 -387004.074 720.835 1627.998 16374.534 128.363 -463801.424 57945.620 3.798 3.892 4.234 3.798 3.892 4.234
43000.000 -387001.239 721.001 1551.434 16395.668 131.209 -462154.139 56353.588 3.732 3.822 4.242 3.732 3.822 4.242
43250.000 -386139.053 817.312 1529.482 16543.362 109.708 -461616.486 56477.569 3.368 3.415 3.900 3.368 3.415 3.900
43500.000 -387385.332 715.324 1543.533 16541.823 110.935 -463108.945 56811.998 3.696 3.783 4.343 3.696 3.783 4.343
43750.000 -386576.931 745.467 1576.386 16585.581 125.042 -461976.520 56367.113 3.719 3.832 4.366 3.719 3.832 4.366
44000.000 -386538.361 720.063 1534.686 16576.233 129.889 -462468.902 56969.671 3.512 3.591 4.098 3.512 3.591 4.098
44250.000 -387335.640 700.622 1548.391 16394.291 126.077 -461692.406 55587.384 3.681 3.759 4.252 3.681 3.759 4.252
44500.000 -387578.346 841.804 1617.393 16400.973 110.740 -463240.329 56691.072 3.884 3.977 4.447 3.884 3.977 4.447
44750.000 -386417.401 747.687 1477.349 16403.989 131.620 -462292.691 57114.646 3.805 3.933 4.332 3.805 3.933 4.332
45000.000 -386194.879 761.096 1595.551 16354.701 136.031 -462365.971 57323.715 3.881 4.029 4.490 3.881 4.029 4.490
45250.000 -386734.651 702.908 1588.250 16387.968 125.073 -461709.634 56170.784 4.041 4.112 4.748 4.041 4.112 4.748
45500.000 -386045.840 761.616 1592.133 16371.283 111.509 -462047.366 57164.984 3.907 3.925 4.618 3.907 3.925 4.618
45750.000 -387148.989 745.214 1464.781 16540.572 120.047 -462047.319 56027.716 4.343 4.374 5.006 4.343 4.374 5.006
46000.000 -386386.245 830.887 1589.546 16438.874 97.746 -462547.626 57204.327 3.498 3.585 4.206 3.498 3.585 4.206
46250.000 -387181.930 837.181 1505.525 16570.702 106.912 -462657.562 56455.312 3.424 3.538 4.215 3.424 3.538 4.215
46500.000 -387079.647 713.259 1589.973 16596.065 122.797 -463031.723 56929.983 3.468 3.504 4.344 3.468 3.504 4.344
46750.000 -387494.022 784.561 1625.985 16501.700 138.307 -462040.821 55496.247 3.461 3.540 4.371 3.461 3.540 4.371
47000.000 -386357.655 763.338 1595.936 16454.551 129.563 -462794.624 57493.582 3.943 4.031 4.710 3.943 4.031 4.710
47250.000 -386755.495 772.588 1502.061 16605.990 140.337 -463141.756 57365.285 3.151 3.232 3.962 3.151 3.232 3.962
47500.000 -386449.734 693.189 1503.025 16553.511 126.753 -462298.188 56971.977 3.026 3.082 3.872 3.026 3.082 3.872
47750.000 -386165.869 643.871 1501.209 16683.473 108.856 -461972.366 56869.088 2.924 2.999 3.706 2.924 2.999 3.706
48000.000 -387676.447 752.737 1557.933 16471.725 119.667 -462698.222 56119.712 3.133 3.246 3.855 3.133 3.246 3.855
48250.000 -386902.927 729.204 1530.092 16534.378 124.299 -462369.801 56548.901 3.119 3.259 3.770 3.119 3.259 3.770
48500.000 -386908.138 724.250 1546.465 16555.298 113.531 -462317.437 56469.755 3.048 3.167 3.795 3.048 3.167 3.795
48750.000 -386514.485 747.310 1568.208 16467.953 116.035 -462201.036 56787.045 2.850 2.922 3.642 2.850 2.922 3.642
49000.000 -386596.145 723.229 1612.300 16344.326 105.331 -462526.140 57144.808 3.134 3.262 3.730 3.134 3.262 3.730
49250.000 -387151.332 765.073 1654.376 16414.095 111.303 -462742.303 56646.124 2.663 2.725 3.488 2.663 2.725 3.488
49500.000 -386605.894 839.568 1613.288 16314.450 130.460 -462068.329 56564.668 3.083 3.106 3.906 3.083 3.106 3.906
49750.000 -387096.933 718.854 1658.443 16526.935 130.475 -463385.089 57253.449 3.012 3.088 3.615 3.012 3.088 3.615
50000.000 -386944.800 796.711 1607.166 16325.560 133.799 -462811.298 57003.262 2.620 2.673 3.366 2.620 2.673 3.366
50250.000 -387135.079 780.820 1534.970 16371.184 109.510 -461706.920 55775.357 2.530 2.608 3.398 2.530 2.608 3.398
50500.000 -387097.331 791.483 1569.484 16258.620 112.556 -462280.472 56450.999 2.828 2.879 3.719 2.828 2.879 3.719
50750.000 -386191.621 724.858 1634.242 16343.249 113.303 -462150.884 57143.611 2.890 2.969 3.801 2.890 2.969 3.801
51000.000 -386300.254 737.442 1532.857 16448.010 95.847 -462447.013 57332.602 2.688 2.729 3.555 2.688 2.729 3.555
51250.000 -387380.890 759.678 1471.884 16515.578 117.328 -462667.385 56422.026 2.708 2.766 3.625 2.708 2.766 3.625
51500.000 -387299.073 813.103 1595.018 16483.746 110.959 -462550.249 56248.350 2.620 2.671 3.434 2.620 2.671 3.434
51750.000 -387226.049 716.333 1616.524 16396.588 115.440 -463227.202 57156.267 3.124 3.180 3.859 3.124 3.180 3.859
52000.000 -386308.973 756.872 1668.775 16319.068 105.369 -462010.486 56851.428 2.746 2.775 3.780 2.746 2.775 3.780
52250.000 -386691.777 818.152 1532.146 16395.436 137.959 -462891.407 57315.937 3.231 3.289 4.099 3.231 3.289 4.099
52500.000 -386414.134 678.597 1641.517 16316.330 109.390 -461828.239 56668.271 2.889 2.916 3.929 2.889 2.916 3.929
52750.000 -386714.410 812.344 1663.721 16200.576 101.475 -462547.250 57054.724 3.245 3.293 4.278 3.245 3.293 4.278
53000.000 -387764.508 741.549 1503.792 16394.036 116.896 -464505.602 57984.820 3.169 3.163 4.213 3.169 3.163 4.213
53250.000 -386823.185 700.919 1640.921 16396.481 134.327 -463591.090 57895.256 2.955 2.997 3.889 2.955 2.997 3.889
53500.000 -387511.467 749.504 1653.509 16509.531 126.079 -462904.977 56354.887 2.631 2.667 3.640 2.631 2.667 3.640
53750.000 -387362.385 727.708 1573.921 16495.501 120.244 -463265.473 56985.715 2.910 2.939 3.799 2.910 2.939 3.799
54000.000 -385691.268 794.699 1504.449 16760.620 116.002 -461970.980 57103.942 2.933 2.930 3.892 2.933 2.930 3.892
54250.000 -385838.404 725.333 1507.797 16847.682 98.288 -462293.543 57276.039 2.917 2.931 3.941 2.917 2.931 3.941
54500.000 -387273.822 805.016 1516.681 16734.026 110.733 -462743.659 56303.380 3.072 3.063 4.092 3.072 3.063 4.092
54750.000 -387072.084 792.488 1573.730 16437.078 117.182 -462841.775 56849.212 3.198 3.206 4.249 3.198 3.206 4.249
55000.000 -386056.942 797.976 1592.032 16518.402 121.965 -463549.812 58462.496 3.515 3.586 4.409 3.515 3.586 4.409
55250.000 -386584.710 749.408 1626.770 16446.020 107.055 -462619.873 57105.910 2.994 3.005 3.987 2.994 3.005 3.987
55500.000 -386829.945 755.136 1577.858 16517.149 126.847 -463072.795 57265.859 3.093 3.116 4.217 3.093 3.116 4.217
55750.000 -386604.632 705.585 1688.224 16570.320 117.918 -462904.987 57218.308 3.168 3.247 4.276 3.168 3.247 4.276
56000.000 -387118.144 724.219 1613.672 16523.999 103.762 -462635.725 56551.928 3.261 3.373 4.295 3.261 3.373 4.295
56250.000 -386847.442 743.907 1673.412 16359.090 125.797 -462397.728 56648.080 3.655 3.774 4.559 3.655 3.774 4.559
56500.000 -387712.930 731.422 1614.138 16499.821 140.040 -463805.467 57107.115 3.553 3.674 4.514 3.553 3.674 4.514
56750.000 -386142.212 716.968 1500.626 16669.472 104.433 -463498.456 58364.745 3.483 3.541 4.323 3.483 3.541 4.323
57000.000 -386412.375 826.651 1677.841 16446.318 102.377 -462612.760 57147.197 3.561 3.595 4.479 3.561 3.595 4.479
57250.000 -387509.666 739.387 1608.074 16434.701 108.349 -462757.569 56357.393 3.529 3.606 4.513 3.529 3.606 4.513
57500.000 -386454.558 753.857 1553.598 16435.016 111.753 -461970.845 56662.063 3.221 3.318 4.235 3.221 3.318 4.235
57750.000 -386837.910 709.177 1566.262 16543.889 106.083 -462651.899 56888.578 3.379 3.430 4.467 3.379 3.430 4.467
58000.000 -387606.075 790.391 1623.565 16570.763 147.042 -462478.927 55741.091 3.657 3.677 4.599 3.657 3.677 4.599
58250.000 -386509.891 729.820 1586.173 16371.221 107.471 -462884.676 57580.101 3.042 3.070 4.042 3.042 3.070 4.042
58500.000 -386521.913 845.299 1510.296 16384.318 108.557 -462320.705 56950.321 3.102 3.116 4.174 3.102 3.116 4.174
58750.000 -386495.691 671.151 1532.229 16669.691 110.158 -463169.100 57690.180 3.413 3.459 4.576 3.413 3.459 4.576
59000.000 -386533.391 740.566 1564.300 16674.901 116.787 -464125.779 58495.834 3.041 3.087 4.090 3.041 3.087 4.090
59250.000 -386623.906 751.717 1547.779 16623.054 101.717 -462745.436 57097.263 3.411 3.464 4.264 3.411 3.464 4.264
59500.000 -387217.544 798.772 1566.771 16319.846 108.426 -462338.150 56326.791 3.590 3.627 4.451 3.590 3.627 4.451
59750.000 -387420.445 741.605 1515.537 16586.736 119.072 -464404.345 58020.950 3.338 3.412 4.242 3.338 3.412 4.242
60000.000 -387213.451 680.798 1576.275 16417.982 118.338 -463260.947 57254.103 3.586 3.678 4.550 3.586 3.678 4.550
60250.000 -387402.103 696.374 1598.976 16496.138 117.958 -463086.126 56774.577 3.406 3.492 4.388 3.406 3.492 4.388
60500.000 -387286.741 828.226 1634.814 16497.485 129.756 -463011.786 56634.763 3.383 3.400 4.361 3.383 3.400 4.361
60750.000 -387016.406 779.482 1589.503 16526.348 91.087 -463288.109 57285.282 3.140 3.224 4.319 3.140 3.224 4.319
61000.000 -386379.599 766.726 1638.593 16607.644 132.858 -462489.809 56964.390 3.183 3.231 4.336 3.183 3.231 4.336
61250.000 -388005.611 751.251 1690.084 16209.584 137.423 -462323.123 55529.171 3.290 3.353 4.355 3.290 3.353 4.355
61500.000 -387042.144 763.504 1501.875 16564.224 107.044 -463383.177 57404.387 3.490 3.576 4.548 3.490 3.576 4.548
61750.000 -386725.159 655.132 1503.342 16799.199 115.238 -462804.203 57006.133 3.286 3.311 4.292 3.286 3.311 4.292
62000.000 -386129.537 735.835 1596.133 16490.632 109.722 -463220.178 58158.320 3.254 3.280 4.316 3.254 3.280 4.316
62250.000 -385974.849 742.626 1520.499 16568.913 97.362 -462044.231 57139.982 3.469 3.485 4.298 3.469 3.485 4.298
62500.000 -387397.214 864.170 1549.417 16513.564 107.876 -463434.371 57002.130 2.961 3.007 3.905 2.961 3.007 3.905
62750.000 -387370.962 745.898 1552.390 16540.614 107.606 -464776.449 58458.980 3.371 3.414 4.471 3.371 3.414 4.471
63000.000 -386429.837 728.828 1591.321 16234.546 108.394 -462124.518 57031.591 3.793 3.836 4.737 3.793 3.836 4.737
63250.000 -386422.826 722.787 1567.111 16513.615 131.994 -462260.726 56902.393 3.661 3.665 4.793 3.661 3.665 4.793
63500.000 -386145.609 753.799 1442.171 16717.112 89.451 -462028.543 56880.400 4.098 4.132 5.071 4.098 4.132 5.071
63750.000 -387272.743 746.295 1529.977 16400.953 123.509 -462357.147 56283.670 3.841 3.874 4.802 3.841 3.874 4.802
64000.000 -387177.752 759.575 1550.527 16435.458 104.754 -463034.408 57006.342 3.689 3.751 4.694 3.689 3.751 4.694
64250.000 -386115.174 736.426 1601.862 16389.935 116.982 -461529.870 56569.490 3.781 3.805 4.625 3.781 3.805 4.625
64500.000 -385934.321 749.759 1620.472 16426.754 125.368 -462616.708 57760.034 3.713 3.757 4.751 3.713 3.757 4.751
64750.000 -387479.761 782.815 1590.110 16417.810 123.435 -462342.635 55948.704 3.695 3.704 4.602 3.695 3.704 4.602
65000.000 -386494.347 639.922 1512.594 16659.670 122.054 -463099.030 57670.443 3.565 3.596 4.482 3.565 3.596 4.482
65250.000 -387231.712 811.233 1616.725 16402.427 99.421 -462917.614 56756.096 3.547 3.574 4.532 3.547 3.574 4.532
65500.000 -386641.382 810.233 1660.244 16284.180 118.430 -462705.450 57190.981 3.168 3.179 4.190 3.168 3.179 4.190
65750.000 -386135.349 798.084 1536.808 16367.334 97.335 -462602.702 57667.792 3.530 3.531 4.514 3.530 3.531 4.514
66000.000 -386716.604 692.482 1544.939 16469.884 122.757 -462988.879 57442.212 3.684 3.704 4.598 3.684 3.704 4.598
66250.000 -385814.584 678.093 1561.013 16435.149 117.746 -461520.457 56913.872 3.737 3.773 4.707 3.737 3.773 4.707
66500.000 -386706.898 773.158 1522.479 16418.694 124.147 -463364.935 57819.560 3.831 3.836 4.679 3.831 3.836 4.679
66750.000 -385694.748 759.842 1560.316 16316.780 109.564 -460950.770 56509.521 4.392 4.447 5.292 4.392 4.447 5.292
67000.000 -386312.981 786.981 1498.684 16527.711 118.919 -463575.437 58330.161 5.128 5.204 5.897 5.128 5.204 5.897
67250.000 -386358.781 830.346 1635.360 16318.325 94.703 -460777.573 55540.057 5.030 5.087 5.712 5.030 5.087 5.712
67500.000 -386525.511 753.356 1573.067 16281.039 96.017 -463003.677 57774.687 6.102 6.181 6.753 6.102 6.181 6.753
67750.000 -386423.327 816.150 1530.780 16491.397 107.566 -463725.718 58356.498 6.054 6.071 6.752 6.054 6.071 6.752
68000.000 -385883.022 764.772 1508.988 16300.003 86.642 -461744.632 57201.206 6.040 6.038 6.704 6.040 6.038 6.704
68250.000 -387221.662 755.510 1533.491 16238.207 111.157 -462679.727 56819.700 6.640 6.656 7.194 6.640 6.656 7.194
68500.000 -386710.222 691.492 1568.628 16291.734 98.388 -461584.970 56224.507 7.793 7.981 8.327 7.793 7.981 8.327
68750.000 -386586.393 803.085 1494.691 16438.154 135.905 -462365.160 56906.931 6.820 6.987 7.297 6.820 6.987 7.297
69000.000 -386059.366 775.837 1509.846 16441.893 112.593 -460856.050 55956.514 9.016 9.295 9.463 9.016 9.295 9.463
69250.000 -387553.315 743.056 1665.376 16335.838 113.593 -463888.668 57477.489 8.581 8.761 8.914 8.581 8.761 8.914
69500.000 -386084.111 710.549 1541.871 16376.847 135.280 -461785.792 56937.134 6.870 6.993 7.444 6.870 6.993 7.444
69750.000 -387083.758 743.633 1605.636 16191.282 87.252 -462462.607 56751.045 6.163 6.324 6.809 6.163 6.324 6.809
70000.000 -386356.948 720.013 1604.755 16407.623 103.266 -462066.146 56873.540 5.759 5.901 6.486 5.759 5.901 6.486
70250.000 -385270.718 688.314 1597.760 16543.896 110.076 -461248.958 57038.195 8.443 8.611 8.875 8.443 8.611 8.875
70500.000 -387396.728 788.180 1603.764 16310.444 119.793 -463042.608 56823.698 8.258 8.403 8.771 8.258 8.403 8.771
70750.000 -386279.581 726.316 1504.245 16463.764 116.906 -461878.846 56788.035 6.251 6.336 6.907 6.251 6.336 6.907
71000.000 -386521.990 734.765 1555.009 16440.532 111.472 -462955.553 57591.784 5.359 5.393 6.125 5.359 5.393 6.125
71250.000 -386692.727 819.706 1637.506 16382.608 108.253 -462815.809 57175.008 5.602 5.717 6.423 5.602 5.717 6.423
71500.000 -386674.489 741.029 1617.724 16518.279 93.801 -462140.347 56495.025 6.679 6.814 7.492 6.679 6.814 7.492
71750.000 -386569.354 690.934 1465.184 16564.156 154.127 -461728.237 56284.483 8.912 9.118 9.644 8.912 9.118 9.644
72000.000 -386256.854 726.823 1558.427 16302.692 117.017 -463758.703 58796.889 7.653 7.810 8.525 7.653 7.810 8.525
72250.000 -387013.965 774.281 1647.104 16525.843 115.591 -462922.830 56846.045 8.057 8.178 8.909 8.057 8.178 8.909
72500.000 -386857.621 754.161 1551.822 16356.891 114.344 -463383.266 57748.427 8.668 8.808 9.516 8.668 8.808 9.516
72750.000 -386506.767 745.305 1561.293 16299.084 110.755 -462467.629 57244.425 6.551 6.724 7.510 6.551 6.724 7.510
73000.000 -386752.320 772.568 1609.217 16225.080 127.684 -464288.182 58801.313 6.569 6.785 7.523 6.569 6.785 7.523
73250.000 -387253.311 718.776 1587.668 16401.011 145.011 -462491.180 56385.403 6.492 6.663 7.351 6.492 6.663 7.351
73500.000 -387240.358 766.922 1487.568 16378.927 106.770 -461347.080 55366.536 7.079 7.202 7.904 7.079 7.202 7.904
73750.000 -385885.650 724.999 1613.459 16506.291 122.662 -461225.194 56372.133 6.773 6.902 7.645 6.773 6.902 7.645
74000.000 -386962.101 706.729 1517.292 16422.437 99.774 -463364.893 57656.560 7.389 7.491 8.181 7.389 7.491 8.181
74250.000 -387063.836 785.418 1626.102 16343.864 104.408 -461923.991 56000.363 7.627 7.817 8.489 7.627 7.817 8.489
74500.000 -387157.537 761.597 1608.836 16556.125 97.128 -462925.526 56744.303 7.863 7.982 8.621 7.863 7.982 8.621
74750.000 -386961.197 671.734 1540.856 16512.204 123.172 -462246.159 56436.997 6.739 6.835 7.383 6.739 6.835 7.383
75000.000 -386342.800 638.824 1566.127 16403.510 106.346 -463155.292 58097.685 6.369 6.556 7.263 6.369 6.556 7.263
75250.000 -385771.586 753.388 1544.662 16536.611 135.840 -462411.813 57669.726 5.320 5.440 6.342 5.320 5.440 6.342
75500.000 -387825.517 736.269 1502.409 16350.370 101.818 -463958.739 57442.356 5.211 5.342 6.161 5.211 5.342 6.161
75750.000 -386540.103 735.094 1629.518 16283.723 105.704 -463222.514 57928.371 5.802 5.924 6.749 5.802 5.924 6.749
76000.000 -387314.247 803.132 1541.966 16351.446 103.569 -463098.417 56984.058 5.024 5.137 5.902 5.024 5.137 5.902
76250.000 -386169.338 786.923 1565.742 16438.692 122.182 -462280.503 57197.625 5.761 5.907 6.617 5.761 5.907 6.617
76500.000 -387076.332 770.623 1541.068 16395.876 91.104 -461976.231 56101.228 5.139 5.235 6.016 5.139 5.235 6.016
76750.000 -387123.747 689.563 1524.940 16489.552 114.643 -462261.400 56318.954 4.935 5.003 5.921 4.935 5.003 5.921
77000.000 -386655.501 746.263 1519.462 16437.518 106.504 -461873.472 56408.225 4.713 4.792 5.547 4.713 4.792 5.547
77250.000 -386575.569 693.455 1618.525 16442.343 112.923 -461976.641 56533.827 5.114 5.182 5.915 5.114 5.182 5.915
77500.000 -386173.524 773.529 1525.316 16418.626 125.549 -462046.796 57030.252 5.012 5.085 5.864 5.012 5.085 5.864
77750.000 -387355.008 734.448 1693.410 16303.132 101.157 -463155.527 56968.371 4.970 5.061 5.795 4.970 5.061 5.795
78000.000 -386506.533 757.484 1626.634 16230.603 102.530 -460259.313 55035.530 4.877 4.921 5.743 4.877 4.921 5.743
78250.000 -387889.965 781.328 1552.467 16405.440 128.397 -463040.505 56282.908 4.568 4.563 5.474 4.568 4.563 5.474
78500.000 -386811.012 857.514 1502.361 16406.751 86.283 -463388.785 57724.863 4.853 4.867 5.869 4.853 4.867 5.869
78750.000 -385834.224 761.166 1582.257 16392.690 107.660 -461991.162 57313.165 4.819 4.868 5.593 4.819 4.868 5.593
79000.000 -386594.303 729.090 1631.546 16488.252 116.693 -463543.827 57983.944 4.713 4.714 5.582 4.713 4.714 5.582
79250.000 -387210.565 765.981 1481.062 16277.481 90.110 -461797.892 55972.693 5.882 6.080 6.789 5.882 6.080 6.789
79500.000 -387309.520 803.470 1556.314 16359.195 129.721 -463713.102 57554.882 5.759 5.943 6.733 5.759 5.943 6.733
79750.000 -386718.970 725.118 1605.335 16298.767 103.722 -463272.694 57820.782 6.298 6.493 7.089 6.298 6.493 7.089
80000.000 -386455.995 758.639 1605.427 16259.652 107.522 -461960.842 56773.608 8.160 8.412 9.005 8.160 8.412 9.005
80250.000 -387436.743 824.356 1537.892 16133.924 111.506 -463345.408 57300.987 6.566 6.727 7.414 6.566 6.727 7.414
80500.000 -386950.575 708.187 1527.376 16354.799 109.348 -462929.662 57279.376 7.401 7.544 8.131 7.401 7.544 8.131
80750.000 -387062.340 788.879 1625.335 16215.517 100.313 -463101.728 57309.344 7.133 7.282 7.770 7.133 7.282 7.770
81000.000 -387069.060 793.602 1540.428 16278.917 108.926 -461315.882 55524.949 7.385 7.540 8.130 7.385 7.540 8.130
81250.000 -387476.108 758.541 1581.902 16243.137 114.404 -462639.263 56465.170 7.042 7.209 7.758 7.042 7.209 7.758
81500.000 -386255.963 786.828 1510.617 16300.321 91.529 -463324.372 58379.114 7.658 7.749 8.359 7.658 7.749 8.359
81750.000 -385959.329 652.657 1538.578 16569.070 100.117 -463153.830 58334.079 6.697 6.818 7.461 6.697 6.818 7.461
82000.000 -386616.754 735.440 1461.721 16570.023 108.050 -462110.895 56618.906 6.910 7.065 7.664 6.910 7.065 7.664
82250.000 -386799.008 677.438 1544.800 16454.752 113.671 -463340.683 57751.015 8.073 8.282 8.778 8.073 8.282 8.778
82500.000 -386974.382 744.091 1529.732 16306.255 106.202 -462890.641 57229.980 8.779 8.911 9.496 8.779 8.911 9.496
82750.000 -385554.158 728.449 1681.892 16400.346 141.870 -462693.473 58186.758 9.580 9.814 10.188 9.580 9.814 10.188
83000.000 -386828.540 729.480 1685.912 16216.855 145.177 -463398.589 57792.625 8.325 8.462 8.944 8.325 8.462 8.944
83250.000 -386765.124 692.139 1561.217 16254.211 84.939 -462260.540 56902.910 7.372 7.504 7.989 7.372 7.504 7.989
83500.000 -386413.777 786.747 1575.561 16178.438 122.597 -462860.132 57783.013 8.155 8.269 8.869 8.155 8.269 8.869
83750.000 -387139.832 750.941 1571.636 16304.409 93.636 -462087.926 56227.472 8.164 8.329 8.839 8.164 8.329 8.839
84000.000 -386762.837 748.970 1597.355 16414.689 124.436 -461297.942 55649.657 8.906 9.040 9.404 8.906 9.040 9.404
84250.000 -386647.563 828.510 1535.647 16527.309 105.845 -461925.904 56281.029 9.086 9.335 9.744 9.086 9.335 9.744
84500.000 -387304.859 777.547 1506.415 16334.503 109.122 -462678.487 56646.042 9.183 9.361 9.984 9.183 9.361 9.984
84750.000 -387237.469 740.914 1525.156 16428.289 117.376 -463016.484 56967.280 8.533 8.808 9.224 8.533 8.808 9.224
85000.000 -385581.739 811.945 1594.080 16306.471 117.036 -461548.401 57137.130 8.244 8.357 8.840 8.244 8.357 8.840
85250.000 -386517.328 724.730 1597.912 16464.372 108.870 -461921.308 56508.096 8.644 8.787 9.397 8.644 8.787 9.397
85500.000 -388023.373 741.554 1623.354 16263.326 89.881 -464111.121 57369.634 9.022 9.167 9.858 9.022 9.167 9.858
85750.000 -386788.509 805.826 1496.792 16388.774 108.209 -464344.899 58756.790 9.258 9.452 9.980 9.258 9.452 9.980
86000.000 -386880.141 758.581 1600.103 16356.807 93.655 -462474.193 56784.906 7.974 8.076 8.663 7.974 8.076 8.663
86250.000 -386531.061 746.575 1635.456 16359.796 124.412 -462605.846 57208.547 7.985 8.080 8.552 7.985 8.080 8.552
86500.000 -386806.020 787.427 1598.685 16299.058 103.737 -462042.199 56447.273 8.020 8.135 8.551 8.020 8.135 8.551
86750.000 -386509.136 833.761 1595.171 16323.059 115.207 -462757.907 57381.572 7.933 8.049 8.412 7.933 8.049 8.412
87000.000 -385887.991 725.987 1558.248 16603.707 122.287 -463970.793 59072.573 8.011 8.106 8.519 8.011 8.106 8.519
87250.000 -387650.277 746.246 1509.466 16551.266 120.637 -462614.299 56036.408 8.272 8.325 8.791 8.272 8.325 8.791
87500.000 -386931.226 707.011 1550.507 16523.424 122.670 -461727.918 55893.079 8.990 9.089 9.467 8.990 9.089 9.467
87750.000 -387163.681 751.485 1625.982 16379.673 129.813 -462603.222 56552.588 9.107 9.224 9.678 9.107 9.224 9.678
88000.000 -386553.578 765.961 1638.872 16431.893 92.951 -462764.013 57280.757 8.369 8.471 8.713 8.369 8.471 8.713
88250.000 -386796.323 728.935 1503.004 16368.691 147.003 -461562.913 56018.958 7.616 7.742 7.990 7.616 7.742 7.990
88500.000 -386643.175 747.262 1594.200 16354.716 107.451 -461257.272 55810.468 6.558 6.653 6.954 6.558 6.653 6.954
88750.000 -387129.709 768.340 1558.878 16304.206 93.830 -463072.859 57217.897 6.743 6.826 7.051 6.743 6.826 7.051
89000.000 -386874.401 742.721 1566.766 16310.793 116.232 -460824.035 55213.121 6.523 6.611 6.873 6.523 6.611 6.873
89250.000 -386095.638 648.159 1614.143 16362.955 106.204 -460541.805 55714.707 6.348 6.414 6.785 6.348 6.414 6.785
89500.000 -387302.965 804.007 1579.718 16368.255 89.213 -461870.458 55726.300 7.063 7.159 7.345 7.063 7.159 7.345
89750.000 -386255.343 774.356 1571.481 16283.982 106.202 -461288.329 56296.964 6.909 6.978 7.295 6.909 6.978 7.295
90000.000 -386586.238 708.643 1644.260 16437.924 100.836 -462959.177 57481.277 6.653 6.751 6.972 6.653 6.751 6.972
90250.000 -387293.194 844.138 1667.164 16275.774 121.191 -462786.104 56584.643 6.493 6.555 6.953 6.493 6.555 6.953
90500.000 -385808.040 735.419 1592.877 16386.213 139.711 -461522.124 56859.864 7.517 7.600 7.922 7.517 7.600 7.922
90750.000 -386511.831 702.992 1620.498 16395.102 106.454 -462983.494 57646.617 7.951 8.105 8.399 7.951 8.105 8.399
91000.000 -385648.088 694.212 1702.079 16357.947 121.204 -462781.259 58257.728 8.475 8.685 8.898 8.475 8.685 8.898
91250.000 -386950.369 750.666 1614.956 16519.515 110.456 -463323.441 57377.479 8.595 8.751 9.180 8.595 8.751 9.180
91500.000 -386221.249 739.022 1519.734 16325.927 102.044 -462445.685 57537.709 8.410 8.628 9.161 8.410 8.628 9.161
91750.000 -385010.741 690.886 1566.450 16494.351 111.172 -460972.514 57098.914 7.299 7.432 7.878 7.299 7.432 7.878
92000.000 -386639.120 688.171 1515.440 16388.889 110.892 -462662.518 57320.006 7.032 7.161 7.523 7.032 7.161 7.523
92250.000 -387070.913 794.233 1498.402 16290.252 100.407 -461110.012 55355.804 8.243 8.445 8.877 8.243 8.445 8.877
92500.000 -386506.695 772.256 1656.763 16330.481 115.124 -462665.307 57283.988 9.034 9.306 9.840 9.034 9.306 9.840
92750.000 -386612.794 652.861 1628.384 16457.292 89.561 -463471.770 58030.877 10.477 10.778 11.178 10.477 10.778 11.178
93000.000 -386205.085 720.770 1625.452 16416.508 134.132 -462881.412 57779.465 11.241 11.488 11.964 11.241 11.488 11.964
93250.000 -387182.129 721.559 1554.948 16388.114 104.782 -462954.869 57003.337 9.775 10.057 10.467 9.775 10.057 10.467
93500.000 -386548.125 788.578 1589.912 16463.775 101.859 -462103.559 56611.310 9.949 10.192 10.699 9.949 10.192 10.699
93750.000 -386850.829 735.992 1584.206 16219.668 111.478 -462210.572 56708.400 9.624 9.905 10.403 9.624 9.905 10.403
94000.000 -387710.374 820.255 1583.676 16440.006 130.216 -462319.326 55634.799 9.090 9.321 9.828 9.090 9.321 9.828
94250.000 -387271.142 729.975 1617.278 16312.257 116.653 -462985.863 56938.558 10.287 10.515 11.045 10.287 10.515 11.045
94500.000 -387047.614 732.620 1636.459 16362.990 115.402 -462122.695 56227.610 9.145 9.372 9.865 9.145 9.372 9.865
94750.000 -387358.431 767.213 1504.188 16611.213 104.086 -463204.620 56859.489 8.426 8.600 9.029 8.426 8.600 9.029
95000.000 -387243.134 783.634 1530.688 16468.808 97.218 -461682.787 55559.306 8.729 8.827 9.232 8.729 8.827 9.232
95250.000 -386045.882 694.942 1507.065 16475.593 112.841 -462635.875 57799.552 9.125 9.232 9.719 9.125 9.232 9.719
95500.000 -387374.307 698.145 1512.823 16589.530 117.185 -461356.544 55064.553 9.828 9.930 10.307 9.828 9.930 10.307
95750.000 -386482.034 787.078 1499.784 16360.835 115.197 -461721.229 56476.300 9.909 10.143 10.442 9.909 10.143 10.442
96000.000 -386790.622 762.534 1631.529 16262.414 97.274 -461216.333 55671.960 8.885 9.066 9.474 8.885 9.066 9.474
96250.000 -386120.136 685.571 1566.060 16477.774 111.377 -461546.463 56585.544 9.791 9.990 10.474 9.791 9.990 10.474
96500.000 -386314.967 730.546 1595.482 16360.801 119.002 -461940.381 56819.583 10.198 10.434 10.984 10.198 10.434 10.984
96750.000 -387181.266 790.369 1493.031 16422.071 104.673 -463061.935 57070.523 10.721 10.994 11.327 10.721 10.994 11.327
97000.000 -386895.568 714.092 1604.807 16343.397 109.824 -461877.767 56210.079 9.335 9.578 9.981 9.335 9.578 9.981
97250.000 -386856.248 693.130 1519.715 16486.533 105.738 -461192.116 55530.752 9.201 9.475 9.836 9.201 9.475 9.836
97500.000 -386347.669 751.083 1617.281 16439.423 97.094 -462082.684 56830.134 9.148 9.402 9.800 9.148 9.402 9.800
97750.000 -386318.377 726.488 1553.131 16477.534 124.212 -461839.621 56639.878 10.036 10.224 10.612 10.036 10.224 10.612
98000.000 -386654.842 792.002 1675.876 16280.754 95.218 -463238.289 57739.597 9.429 9.633 10.057 9.429 9.633 10.057
98250.000 -386758.291 711.398 1459.456 16525.436 108.470 -462582.586 57019.536 8.863 9.049 9.402 8.863 9.049 9.402
